# Supplementary material for: Chronic TNF exposure induces glucocorticoid‐like immunosuppression in the alveolar macrophages of aged mice that enhances their susceptibility to pneumonia
Source: Aging Cell. 2024 Mar 8;23(6):e14133. doi: 10.1111/acel.14133 (PMC11296116; doi:10.1111/acel.14133)
Supplement: Supplementary file 2 — Table S1. [file ACEL-23-e14133-s004.xlsx]

## Sheet: WTYvsO
Ensembl ID	MGI_symbol	baseMean	log2FoldChange	lfcSE	stat	pvalue	padj
ENSMUSG00000007872	Id3	43.5494	-3.56072	0.431431	-8.25328	1.54106e-16	4.42542e-14	-56.3027
ENSMUSG00000062995	Ica1	6.44707	-2.51463	0.857625	-2.93208	0.00336697	0.0469486	-6.21807
ENSMUSG00000042106	CMMR	21.6036	-2.34272	0.492275	-4.75897	1.94583e-06	8.99181e-05	-13.379
ENSMUSG00000039831	Arhgap29	17.5732	-2.27872	0.52214	-4.36419	1.27596e-05	0.000456656	-11.1524
ENSMUSG00000066000	Zfp979	11.5596	-2.21266	0.6494	-3.40724	0.000656228	0.0129115	-7.04279
ENSMUSG00000091971	Hspa1a	12.5268	-1.92432	0.637429	-3.01888	0.00253713	0.0375926	-4.99487
ENSMUSG00000018593	Sparc	12.3144	-1.89139	0.607076	-3.11558	0.00183585	0.02925	-5.17516
ENSMUSG00000022346	Myc	313.119	-1.8292	0.134507	-13.5994	4.0394e-42	9.74383e-39	-75.7175
ENSMUSG00000027111	Itga6	179.409	-1.82252	0.177739	-10.2539	1.1365e-24	8.06312e-22	-43.6391
ENSMUSG00000022512	Cldn1	285.686	-1.6338	0.333325	-4.90151	9.51042e-07	4.87155e-05	-9.8384
ENSMUSG00000059895	Ptp4a3	14.1763	-1.62282	0.556474	-2.91626	0.00354255	0.0485638	-3.97702
ENSMUSG00000090877	Hspa1b	14.5697	-1.62055	0.555116	-2.9193	0.00350816	0.0483565	-3.97832
ENSMUSG00000037279	Ovol2	17.5757	-1.60778	0.488216	-3.29316	0.000990673	0.0180164	-4.82987
ENSMUSG00000026196	Bard1	22.3213	-1.56944	0.42835	-3.66393	0.000248376	0.00571785	-5.65767
ENSMUSG00000086862	Gm13546	70.0768	-1.49069	0.313838	-4.74986	2.03553e-06	9.33479e-05	-8.48397
ENSMUSG00000059463	Spag11b	211.883	-1.48142	0.463879	-3.19354	0.00140538	0.0236736	-4.2253
ENSMUSG00000041220	Elovl6	87.2685	-1.40414	0.244393	-5.74543	9.16865e-09	8.01327e-07	-11.2861
ENSMUSG00000051378	Kif18b	23.6598	-1.38228	0.429713	-3.21676	0.00129649	0.0222116	-3.99096
ENSMUSG00000091366	Gm17040	18.8428	-1.36568	0.470172	-2.90464	0.00367671	0.0499378	-3.32481
ENSMUSG00000020185	E2f7	26.2742	-1.34322	0.386018	-3.47968	0.000502019	0.0103857	-4.43165
ENSMUSG00000034317	Trim59	27.7988	-1.34079	0.379313	-3.53477	0.000408125	0.00872764	-4.5442
ENSMUSG00000060791	Gmfg	208.82	-1.29614	0.151869	-8.53456	1.40694e-17	4.46556e-15	-21.8422
ENSMUSG00000050075	Gpr171	62.9577	-1.28338	0.266733	-4.81148	1.4982e-06	7.24603e-05	-7.47496
ENSMUSG00000027306	Nusap1	98.1549	-1.28114	0.210814	-6.07711	1.22364e-09	1.2614e-07	-11.418
ENSMUSG00000022034	Esco2	40.3994	-1.2474	0.340459	-3.66389	0.000248417	0.00571785	-4.49667
ENSMUSG00000037185	Krt80	46.9747	-1.23009	0.32107	-3.83123	0.000127505	0.00328599	-4.79055
ENSMUSG00000042745	Id1	103.008	-1.21305	0.21099	-5.74931	8.96071e-09	7.88869e-07	-9.7622
ENSMUSG00000024913	Lrp5	118.499	-1.2089	0.187832	-6.43608	1.22596e-10	1.57301e-08	-11.9821
ENSMUSG00000028718	Stil	32.0013	-1.207	0.357215	-3.37893	0.000727697	0.0140879	-3.78764
ENSMUSG00000032578	Cish	204.784	-1.20634	0.158611	-7.60565	2.83484e-14	5.895e-12	-16.3428
ENSMUSG00000024401	Tnf	83.4452	-1.16116	0.224242	-5.17814	2.24109e-07	1.38614e-05	-7.72115
ENSMUSG00000090570	Gm170401	61.6043	-1.15703	0.27102	-4.26916	1.96212e-05	0.000668508	-5.44644
ENSMUSG00000028551	cdkn2c	49.9634	-1.15617	0.319857	-3.61466	0.00030074	0.00672645	-4.07182
ENSMUSG00000015745	plekho1	34.3764	-1.14796	0.344182	-3.33533	0.00085199	0.016006	-3.52374
ENSMUSG00000054422	Fabp1	1087.04	-1.14146	0.212321	-5.37611	7.61139e-08	5.30641e-06	-8.12552
ENSMUSG00000028873	cdca8	56.6171	-1.13457	0.270002	-4.2021	2.6445e-05	0.000864371	-5.19369
ENSMUSG00000027074	Slc43a3	55.8223	-1.1281	0.275476	-4.09509	4.21997e-05	0.00129839	-4.93508
ENSMUSG00000000562	Adora3	33.3093	-1.12611	0.376349	-2.99219	0.00276981	0.0403471	-2.88008
ENSMUSG00000019942	cdk1	81.6659	-1.1161	0.224555	-4.97029	6.68535e-07	3.59232e-05	-6.89179
ENSMUSG00000073412	Lst1	37.9425	-1.09703	0.323514	-3.391	0.000696391	0.013547	-3.4635
ENSMUSG00000021127	Zfp36l1	148.146	-1.09268	0.193142	-5.65741	1.53677e-08	1.26088e-06	-8.53757
ENSMUSG00000027326	Knl1	50.8981	-1.0854	0.307486	-3.52991	0.000415709	0.00887409	-3.66996
ENSMUSG00000046179	E2f8	40.7343	-1.08406	0.314909	-3.44244	0.000576497	0.0117056	-3.51148
ENSMUSG00000004665	Cnn2	79.2561	-1.07826	0.258702	-4.16797	3.07318e-05	0.000985787	-4.86557
ENSMUSG00000039942	Ptger4	157.803	-1.06863	0.174677	-6.11777	9.48924e-10	1.02187e-07	-9.64202
ENSMUSG00000029516	Cit	58.468	-1.06164	0.267551	-3.968	7.24782e-05	0.00206657	-4.39498
ENSMUSG00000017499	cdc6	36.4733	-1.0567	0.345153	-3.06155	0.00220191	0.0337878	-2.80787
ENSMUSG00000034906	Ncaph	70.2966	-1.05592	0.240039	-4.39894	1.08779e-05	0.000403687	-5.241
ENSMUSG00000026669	mcm10	39.3616	-1.0552	0.333129	-3.16754	0.00153735	0.0254	-2.96851
ENSMUSG00000040204	Pclaf	117.049	-1.05319	0.186879	-5.63566	1.74391e-08	1.40222e-06	-8.17113
ENSMUSG00000022818	Cyp2ab1	73.6883	-1.02282	0.246698	-4.14603	3.38286e-05	0.0010737	-4.57273
ENSMUSG00000046417	Lrrc75a	43.622	-1.01541	0.300875	-3.37485	0.000738559	0.0142524	-3.17987
ENSMUSG00000024791	Cdca5	43.7712	-1.01175	0.305324	-3.31369	0.000920727	0.0169799	-3.07154
ENSMUSG00000019960	Dusp6	621.831	-1.00306	0.299285	-3.35153	0.000803668	0.0152646	-3.1044
ENSMUSG00000064023	Klk8	42.0954	-0.996098	0.30462	-3.26997	0.0010756	0.0192761	-2.95677
ENSMUSG00000050410	Tcf19	69.157	-0.991678	0.246552	-4.02218	5.76621e-05	0.0017004	-4.20383
ENSMUSG00000097417	Gm26669	84.2596	-0.983603	0.243593	-4.03789	5.39342e-05	0.00161116	-4.19815
ENSMUSG00000100113	Gm28592	180.133	-0.981796	0.160067	-6.13365	8.58844e-10	9.332e-08	-8.90105
ENSMUSG00000028068	Iqgap3	68.6291	-0.976077	0.249564	-3.91113	9.18669e-05	0.00250108	-3.94027
ENSMUSG00000045328	Cenpe	113.55	-0.969351	0.215489	-4.49838	6.84741e-06	0.000274374	-5.00619
ENSMUSG00000020897	Aurkb	75.3607	-0.965902	0.235737	-4.09737	4.17865e-05	0.0012956	-4.22965
ENSMUSG00000020649	Rrm2	202.452	-0.954079	0.164539	-5.79848	6.69168e-09	6.20834e-07	-7.79909
ENSMUSG00000035683	Melk	46.6249	-0.951787	0.302894	-3.14231	0.00167618	0.0271361	-2.64186
ENSMUSG00000072082	Ccnf	45.5377	-0.945456	0.298002	-3.17265	0.00151052	0.0250065	-2.66701
ENSMUSG00000039697	Ncoa7	65.3776	-0.938848	0.251913	-3.72687	0.000193872	0.00463028	-3.48546
ENSMUSG00000036768	Kif15	66.6475	-0.933156	0.256224	-3.64196	0.00027057	0.0061226	-3.32924
ENSMUSG00000034311	Kif4	71.3146	-0.928532	0.238467	-3.89376	9.87012e-05	0.00266914	-3.7194
ENSMUSG00000046808	Atp10d	52.1973	-0.925891	0.279728	-3.30997	0.000933072	0.0170786	-2.80553
ENSMUSG00000028678	kif2c	49.6573	-0.924928	0.301714	-3.06558	0.00217249	0.0335498	-2.46312
ENSMUSG00000051220	Ercc6l	40.7688	-0.924168	0.308664	-2.99409	0.00275262	0.0402417	-2.3661
ENSMUSG00000025395	Prim1	65.5679	-0.917502	0.26817	-3.42134	0.000623131	0.0124052	-2.94098
ENSMUSG00000024989	Cep55	60.8762	-0.915751	0.269334	-3.40006	0.000673718	0.0131697	-2.90433
ENSMUSG00000020205	Phlda1	283.285	-0.913308	0.138301	-6.60378	4.00814e-11	5.68732e-09	-9.49572
ENSMUSG00000087431	Gm16054	43.1943	-0.911802	0.298218	-3.0575	0.00223194	0.0340751	-2.41748
ENSMUSG00000097664	Gm26765	60.242	-0.909883	0.262096	-3.47156	0.000517444	0.01065	-2.99
ENSMUSG00000037868	Egr2	505.614	-0.909072	0.114076	-7.96899	1.59976e-15	4.1945e-13	-13.4506
ENSMUSG00000028832	Stmn1	409.515	-0.907904	0.129187	-7.02782	2.09781e-12	3.51412e-10	-10.6027
ENSMUSG00000028864	Hgf	67.7259	-0.900019	0.24435	-3.68332	0.000230215	0.00537064	-3.27415
ENSMUSG00000026458	Ppfia4	80.2452	-0.898326	0.227056	-3.95641	7.60853e-05	0.00215414	-3.69993
ENSMUSG00000027379	Bub1	54.6496	-0.897824	0.279615	-3.21092	0.00132309	0.0225712	-2.5843
ENSMUSG00000010142	Tnfrsf13b	80.6162	-0.892937	0.22218	-4.01898	5.84505e-05	0.00171944	-3.77999
ENSMUSG00000026683	Nuf2	54.3497	-0.856775	0.291536	-2.93883	0.00329452	0.0463114	-2.1267
ENSMUSG00000026605	Cenpf	87.818	-0.851262	0.244741	-3.47822	0.000504764	0.0104246	-2.80654
ENSMUSG00000029204	Rhoh	102.214	-0.850517	0.197736	-4.30127	1.69824e-05	0.000585213	-4.05697
ENSMUSG00000020914	Top2a	420.738	-0.846899	0.137187	-6.17331	6.68752e-10	7.39983e-08	-7.77007
ENSMUSG00000037337	Map4k1	252.749	-0.843625	0.159545	-5.28769	1.23872e-07	8.16401e-06	-5.82694
ENSMUSG00000032254	Kif23	208.369	-0.843497	0.154158	-5.47165	4.45871e-08	3.27107e-06	-6.20037
ENSMUSG00000029177	Cenpa	71.4196	-0.826056	0.258891	-3.19075	0.00141902	0.02387	-2.35262
ENSMUSG00000001517	Foxm1	66.4908	-0.822973	0.244531	-3.36552	0.000764004	0.0146264	-2.56513
ENSMUSG00000051811	Cox6b2	87.1571	-0.8184	0.21886	-3.73938	0.000184475	0.0044499	-3.05596
ENSMUSG00000028212	Ccne2	67.0203	-0.813239	0.27409	-2.96705	0.00300672	0.0430689	-2.05091
ENSMUSG00000029687	Ezh2	109.003	-0.807085	0.201242	-4.01053	6.05837e-05	0.00176557	-3.404
ENSMUSG00000001403	Ube2c	55.3085	-0.802702	0.275682	-2.9117	0.00359471	0.0491563	-1.96207
ENSMUSG00000025213	Kazald1	346.784	-0.80188	0.127802	-6.27439	3.51004e-10	4.23346e-08	-7.58152
ENSMUSG00000048327	Ckap2l	80.2783	-0.800945	0.237327	-3.37486	0.00073853	0.0142524	-2.50827
ENSMUSG00000061815	Rufy4	370.453	-0.798201	0.113784	-7.01503	2.29901e-12	3.74708e-10	-9.28982
ENSMUSG00000022864	D16Ertd472e	64.554	-0.795219	0.254174	-3.12865	0.00175614	0.028166	-2.19118
ENSMUSG00000026832	Cytip	2690.44	-0.78745	0.0888032	-8.86736	7.48987e-19	2.73743e-16	-14.2729
ENSMUSG00000052270	Fpr2	915.525	-0.785561	0.0796765	-9.85938	6.24323e-23	3.58569e-20	-17.4431
ENSMUSG00000039994	Timeless	64.0231	-0.775874	0.247298	-3.13741	0.0017045	0.0275333	-2.14793
ENSMUSG00000031004	Mki67	679.776	-0.773984	0.117031	-6.61351	3.75323e-11	5.38901e-09	-8.06924
ENSMUSG00000029009	Mthfr	69.3045	-0.772184	0.249853	-3.09056	0.00199781	0.0312929	-2.08447
ENSMUSG00000025986	Slc39a10	491.693	-0.765684	0.116433	-6.5762	4.82625e-11	6.76853e-09	-7.89909
ENSMUSG00000031015	Swap70	230.219	-0.764658	0.14093	-5.4258	5.76957e-08	4.09334e-06	-5.53525
ENSMUSG00000007080	Pole	81.942	-0.761052	0.248442	-3.06329	0.00218917	0.033678	-2.02418
ENSMUSG00000060568	Fam78b	78.9124	-0.753393	0.233206	-3.2306	0.00123533	0.021407	-2.19103
ENSMUSG00000005410	Mcm5	255.527	-0.750263	0.132004	-5.68362	1.31871e-08	1.10431e-06	-5.91196
ENSMUSG00000002870	Mcm2	286.727	-0.745543	0.140682	-5.2995	1.16123e-07	7.6954e-06	-5.1704
ENSMUSG00000035355	Kcnh4	131.808	-0.739622	0.177509	-4.16668	3.09073e-05	0.000988786	-3.33565
ENSMUSG00000024590	Lmnb1	198.311	-0.736455	0.156486	-4.70621	2.5237e-06	0.000111906	-4.12265
ENSMUSG00000054717	Hmgb2	318.062	-0.730465	0.118299	-6.17473	6.62757e-10	7.39983e-08	-6.70468
ENSMUSG00000025747	Tyms	63.7323	-0.727729	0.249064	-2.92185	0.00347958	0.0480724	-1.7891
ENSMUSG00000037926	Ssh2	855.94	-0.726915	0.0855218	-8.49976	1.89983e-17	5.87533e-15	-12.155
ENSMUSG00000029163	Emilin1	724.682	-0.726164	0.209068	-3.47334	0.000514025	0.0105977	-2.38836
ENSMUSG00000006678	Pola1	133.661	-0.71702	0.199495	-3.59417	0.00032543	0.00718866	-2.50064
ENSMUSG00000001228	Uhrf1	178.444	-0.714037	0.183415	-3.89301	9.90081e-05	0.00267145	-2.85924
ENSMUSG00000038252	Ncapd2	239.097	-0.705333	0.160462	-4.39564	1.10446e-05	0.000406125	-3.49623
ENSMUSG00000025316	Banp	96.9714	-0.702232	0.20439	-3.43574	0.000590929	0.0119584	-2.26713
ENSMUSG00000027331	Knstrn	70.5762	-0.699875	0.231673	-3.02096	0.00251973	0.0374267	-1.81873
ENSMUSG00000040325	Dcaf1	121.22	-0.696279	0.190796	-3.64934	0.000262918	0.00598312	-2.4928
ENSMUSG00000038943	Prc1	121.587	-0.694785	0.220357	-3.153	0.00161601	0.0263032	-1.93953
ENSMUSG00000025574	Tk1	113.312	-0.69079	0.192562	-3.58737	0.000334035	0.00732509	-2.40133
ENSMUSG00000027533	Fabp5	798.945	-0.687262	0.102288	-6.71887	1.83135e-11	2.69365e-09	-7.37929
ENSMUSG00000030147	Clec4b1	100.407	-0.676328	0.212082	-3.18899	0.00142771	0.0239828	-1.9244
ENSMUSG00000024907	Gal	307.737	-0.671685	0.155315	-4.32465	1.52773e-05	0.000534087	-3.2348
ENSMUSG00000027330	Cdc25b	332.107	-0.671199	0.139001	-4.82874	1.37399e-06	6.68211e-05	-3.93458
ENSMUSG00000056394	Lig1	161.782	-0.666197	0.170292	-3.91209	9.15021e-05	0.00250108	-2.69048
ENSMUSG00000037313		99.1774	-0.665643	0.218667	-3.04409	0.00233385	0.0351417	-1.75192
ENSMUSG00000000253	Gmpr	402.501	-0.663367	0.113257	-5.85719	4.70754e-09	4.47068e-07	-5.524
ENSMUSG00000023015	Racgap1	157.82	-0.660078	0.172886	-3.81799	0.000134541	0.00342341	-2.55526
ENSMUSG00000026355	Mcm6	469.359	-0.657065	0.116287	-5.65036	1.6011e-08	1.30479e-06	-5.1222
ENSMUSG00000027242	Wdr76	91.1773	-0.649922	0.215928	-3.0099	0.00261329	0.0385752	-1.67863
ENSMUSG00000044328	Trp53i13	105.417	-0.638428	0.200973	-3.17669	0.00148968	0.024748	-1.80478
ENSMUSG00000032727	Mier3	80.6606	-0.636949	0.218501	-2.91508	0.003556	0.0486821	-1.55991
ENSMUSG00000020836	Coro6	205.502	-0.634053	0.165426	-3.83286	0.000126663	0.00327126	-2.47113
ENSMUSG00000042249	Grk3	233.782	-0.633749	0.145103	-4.36758	1.25633e-05	0.000453669	-3.10594
ENSMUSG00000029730	Mcm7	431.193	-0.631605	0.11481	-5.50131	3.76989e-08	2.87776e-06	-4.68883
ENSMUSG00000031770	Herpud1	574.439	-0.630712	0.108332	-5.82203	5.81368e-09	5.43557e-07	-5.19426
ENSMUSG00000019487	Trip10	86.2053	-0.629696	0.217099	-2.9005	0.00372565	0.0504322	-1.5294
ENSMUSG00000048249	Crebrf	331.719	-0.628736	0.126217	-4.98141	6.31239e-07	3.41407e-05	-3.89804
ENSMUSG00000026773	Pfkfb3	245.621	-0.622183	0.157865	-3.94124	8.10605e-05	0.0022527	-2.54547
ENSMUSG00000061859	Patj	658.85	-0.621638	0.095315	-6.52193	6.94071e-11	9.19911e-09	-6.31497
ENSMUSG00000024640	Psat1	125.596	-0.613858	0.179814	-3.41386	0.000640504	0.0126641	-1.96034
ENSMUSG00000059791	Nrm	136.229	-0.613415	0.172249	-3.56121	0.00036915	0.00796479	-2.10573
ENSMUSG00000053774	Ubxn7	156.293	-0.608623	0.164659	-3.69626	0.000218799	0.00514411	-2.22753
ENSMUSG00000051615	Rap2a	230.3	-0.60393	0.144514	-4.17905	2.92734e-05	0.000949102	-2.73793
ENSMUSG00000030978	Rrm1	360.998	-0.602843	0.126283	-4.77376	1.80815e-06	8.48563e-05	-3.46199
ENSMUSG00000062075	Lmnb2	110.866	-0.60284	0.186553	-3.23146	0.00123158	0.0213728	-1.75398
ENSMUSG00000029385	Ccng2	205.736	-0.601839	0.161934	-3.71657	0.000201945	0.00478517	-2.22365
ENSMUSG00000032501	Trib1	241.815	-0.59537	0.16876	-3.52791	0.00041885	0.00892535	-2.01113
ENSMUSG00000043068	Fam89a	202.144	-0.594439	0.159369	-3.72995	0.000191515	0.00458306	-2.21
ENSMUSG00000034349	Smc4	667.177	-0.594403	0.0989742	-6.00564	1.90578e-09	1.89963e-07	-5.18315
ENSMUSG00000019961	Tmpo	409.357	-0.592871	0.115757	-5.12169	3.02814e-07	1.78158e-05	-3.86482
ENSMUSG00000022673	Mcm4	377.804	-0.592222	0.122597	-4.83064	1.36094e-06	6.64545e-05	-3.47407
ENSMUSG00000003585	Sec14l2	277.916	-0.59097	0.142982	-4.13319	3.57769e-05	0.00112665	-2.62769
ENSMUSG00000097791	Gm17315	125.416	-0.58268	0.19092	-3.05196	0.00227351	0.0344916	-1.5402
ENSMUSG00000042029	Ncapg2	147.957	-0.574148	0.177285	-3.23856	0.00120133	0.0209081	-1.67671
ENSMUSG00000037217	Syn1	208.189	-0.571688	0.151484	-3.77391	0.000160711	0.00395579	-2.16896
ENSMUSG00000021453	Gadd45g	449.113	-0.569798	0.119323	-4.77524	1.79496e-06	8.45664e-05	-3.27403
ENSMUSG00000052056	Zfp217	425.431	-0.569603	0.105917	-5.37781	7.53967e-08	5.28697e-06	-4.05708
ENSMUSG00000036875	Dna2	285.058	-0.569022	0.124486	-4.57096	4.85487e-06	0.000201219	-3.02368
ENSMUSG00000041859	Mcm3	464.522	-0.565249	0.115687	-4.886	1.02904e-06	5.17133e-05	-3.38447
ENSMUSG00000003484	Cyp4f18	480.885	-0.565205	0.115093	-4.91085	9.06833e-07	4.67407e-05	-3.41524
ENSMUSG00000035161	Ints6	178.452	-0.564257	0.15452	-3.65168	0.000260534	0.00594146	-2.02237
ENSMUSG00000015889	Lta4h	840.447	-0.562917	0.0927351	-6.07017	1.27778e-09	1.30605e-07	-5.00633
ENSMUSG00000021670	Hmgcr	310.548	-0.557654	0.127555	-4.37186	1.23193e-05	0.000448891	-2.73775
ENSMUSG00000024833	Pola2	138.152	-0.549498	0.177109	-3.1026	0.00191832	0.0301653	-1.49303
ENSMUSG00000036777	Anln	321.789	-0.548485	0.129903	-4.22226	2.41862e-05	0.0008014	-2.53204
ENSMUSG00000037523	Mavs	626.454	-0.545956	0.0960681	-5.68301	1.32345e-08	1.10431e-06	-4.3012
ENSMUSG00000021690	Jmy	166.898	-0.542376	0.156472	-3.46628	0.000527715	0.0108429	-1.77769
ENSMUSG00000052512	Nav2	344.91	-0.540935	0.131992	-4.09825	4.16281e-05	0.00129401	-2.36963
ENSMUSG00000020883	Fbxl20	372.137	-0.5389	0.120673	-4.46578	7.97792e-06	0.000307417	-2.74737
ENSMUSG00000046876	Atxn1	473.42	-0.537954	0.102272	-5.26003	1.44032e-07	9.27362e-06	-3.68044
ENSMUSG00000028312	Smc2	237.312	-0.531352	0.141161	-3.76415	0.000167116	0.00408841	-2.00691
ENSMUSG00000038894	Irs2	283.732	-0.529931	0.13909	-3.80998	0.000138979	0.00349942	-2.04397
ENSMUSG00000027715	Ccna2	181.485	-0.528294	0.167499	-3.15401	0.00161044	0.0262479	-1.47556
ENSMUSG00000021728	Emb	445.271	-0.522806	0.136989	-3.81641	0.000135407	0.0034382	-2.0224
ENSMUSG00000009575	Cbx5	141.202	-0.51876	0.178641	-2.90393	0.00368514	0.049996	-1.26243
ENSMUSG00000026558	Uck2	395.05	-0.517396	0.109613	-4.72022	2.3559e-06	0.00010563	-2.91182
ENSMUSG00000024667	Tmem216	167.71	-0.509776	0.156213	-3.26334	0.00110107	0.0195871	-1.50801
ENSMUSG00000032135	Mcam	542.397	-0.503764	0.0948729	-5.30988	1.09695e-07	7.30956e-06	-3.50611
ENSMUSG00000052160	Pld4	1304.97	-0.502808	0.0808386	-6.21991	4.97451e-10	5.71406e-08	-4.67775
ENSMUSG00000026833	Olfm1	501.444	-0.501479	0.0989263	-5.06922	3.99443e-07	2.24078e-05	-3.20874
ENSMUSG00000024660	Incenp	214.522	-0.496068	0.145894	-3.40019	0.000673396	0.0131697	-1.57339
ENSMUSG00000064370	mt-Cytb	15641.8	-0.495442	0.0623469	-7.94653	1.91805e-15	4.92204e-13	-7.29149
ENSMUSG00000021638	Ocln	177.178	-0.494355	0.157734	-3.13412	0.00172372	0.0277197	-1.36617
ENSMUSG00000048118	Arid4a	251.099	-0.48036	0.138666	-3.46416	0.0005319	0.0108918	-1.57278
ENSMUSG00000037605	Adgrl3	238.863	-0.477864	0.137896	-3.4654	0.000529445	0.0108599	-1.56557
ENSMUSG00000064363	mt-Nd4	5877.56	-0.477696	0.0578387	-8.25911	1.46766e-16	4.31743e-14	-7.56353
ENSMUSG00000024053	Emilin2	644.034	-0.47707	0.11437	-4.17128	3.02891e-05	0.000978003	-2.15574
ENSMUSG00000027469	Tpx2	166.673	-0.474159	0.159286	-2.97678	0.00291289	0.0419742	-1.20231
ENSMUSG00000056708	Ier5	818.877	-0.473852	0.0909945	-5.20748	1.91423e-07	1.20247e-05	-3.18334
ENSMUSG00000034165	Ccnd3	466.627	-0.469632	0.124066	-3.78534	0.000153498	0.00383089	-1.79113
ENSMUSG00000029722	Agfg2	268.042	-0.467439	0.133658	-3.49727	0.000470047	0.00985954	-1.55557
ENSMUSG00000074228	Gm10645	163.979	-0.465184	0.157233	-2.95856	0.00309081	0.0439527	-1.16758
ENSMUSG00000040738	Ints8	196.137	-0.458743	0.15018	-3.05462	0.00225345	0.0342842	-1.21436
ENSMUSG00000024556	Me2	722.15	-0.45844	0.104185	-4.40026	1.0812e-05	0.000402481	-2.27666
ENSMUSG00000054364	Rhob	629.223	-0.457202	0.094259	-4.85048	1.2316e-06	6.11289e-05	-2.70185
ENSMUSG00000022360	Atad2	398.166	-0.451894	0.110103	-4.10427	4.05587e-05	0.00126403	-1.98468
ENSMUSG00000024663	Incenp	315.566	-0.450034	0.131174	-3.43081	0.000601784	0.0120969	-1.44936
ENSMUSG00000062127	Cttnbp2nl	1534.65	-0.448206	0.0776517	-5.77201	7.83297e-09	6.99804e-07	-3.63319
ENSMUSG00000039910	Cited2	305.928	-0.447928	0.122666	-3.65162	0.000260595	0.00594146	-1.60539
ENSMUSG00000038446	Cdc40	268.917	-0.446685	0.131529	-3.3961	0.000683529	0.0133183	-1.41387
ENSMUSG00000057406	Nsd2	326.317	-0.445297	0.117649	-3.78496	0.000153731	0.00383089	-1.69802
ENSMUSG00000021115	Vrk1	381.417	-0.438123	0.113155	-3.87187	0.000108005	0.00286928	-1.73784
ENSMUSG00000021215	Net1	2916.79	-0.433902	0.0664187	-6.53282	6.45431e-11	8.64949e-09	-4.42152
ENSMUSG00000027342	Pcna	684.3	-0.433784	0.0993436	-4.3665	1.26252e-05	0.000454545	-2.125
ENSMUSG00000030747	Dgat2	388.262	-0.43003	0.1316	-3.2677	0.00108424	0.0193734	-1.27499
ENSMUSG00000024816	Frmd8	420.613	-0.426722	0.108227	-3.94282	8.05283e-05	0.00224307	-1.74702
ENSMUSG00000027947	Il6ra	563.693	-0.423843	0.109581	-3.86785	0.0001098	0.00289781	-1.67816
ENSMUSG00000030091	Nup210	972.454	-0.421612	0.0823957	-5.11692	3.10558e-07	1.79957e-05	-2.74379
ENSMUSG00000038145	Snrk	757.648	-0.417729	0.0889868	-4.69427	2.67557e-06	0.00011692	-2.32783
ENSMUSG00000042608	Stk40	646.038	-0.416941	0.117477	-3.54914	0.000386495	0.00830929	-1.42296
ENSMUSG00000036533	Cdc42ep3	1533.46	-0.412287	0.0809807	-5.09118	3.55836e-07	2.02441e-05	-2.65874
ENSMUSG00000032640	Chsy1	434.061	-0.412169	0.122947	-3.35242	0.000801072	0.0152393	-1.27621
ENSMUSG00000029366	Dck	280.421	-0.408679	0.128275	-3.18595	0.00144279	0.0241181	-1.16097
ENSMUSG00000040093	Bmf	483.073	-0.404435	0.105747	-3.82457	0.000131002	0.0033546	-1.57031
ENSMUSG00000087370	Tmem170b	336.115	-0.402164	0.114834	-3.50213	0.00046155	0.00969817	-1.34153
ENSMUSG00000053560	Ier2	432.33	-0.402057	0.120704	-3.33093	0.000865554	0.0161601	-1.23138
ENSMUSG00000000278	Scpep1	528.211	-0.400768	0.10137	-3.95352	7.70089e-05	0.00217481	-1.64854
ENSMUSG00000003032	Klf4	957.301	-0.397917	0.0888529	-4.47838	7.52117e-06	0.000295237	-2.03881
ENSMUSG00000030278	Cidec	1862.48	-0.39673	0.0890779	-4.45375	8.43843e-06	0.000323098	-2.01291
ENSMUSG00000052117	D630039A03Rik	302.631	-0.395946	0.121826	-3.25009	0.00115368	0.0202836	-1.16326
ENSMUSG00000000078	Klf6	1596.5	-0.395364	0.0728501	-5.42709	5.72806e-08	4.08794e-06	-2.86322
ENSMUSG00000030103	Bhlhe40	1469.19	-0.3921	0.0709506	-5.52638	3.269e-08	2.57696e-06	-2.9351
ENSMUSG00000028792	Ak2	258.685	-0.39179	0.131434	-2.98089	0.00287409	0.0416139	-0.995735
ENSMUSG00000037369	Kdm6a	306.427	-0.389683	0.121873	-3.19744	0.00138652	0.0233885	-1.11374
ENSMUSG00000027018	Hat1	251.319	-0.389425	0.133519	-2.91663	0.00353831	0.0485638	-0.954559
ENSMUSG00000038843	Gcnt1	419.735	-0.389393	0.114234	-3.40872	0.000652693	0.012863	-1.24033
ENSMUSG00000024222	Fkbp5	714.635	-0.388209	0.11915	-3.25815	0.00112141	0.019875	-1.14531
ENSMUSG00000036442	Thap11	259.832	-0.38793	0.13204	-2.93798	0.00330356	0.0463845	-0.962462
ENSMUSG00000031709	Tbc1d9	2065.1	-0.384659	0.0882684	-4.35783	1.3136e-05	0.000467356	-1.87772
ENSMUSG00000026482	Rgl1	418.299	-0.38146	0.111434	-3.42319	0.000618918	0.0123794	-1.22386
ENSMUSG00000021377	Dek	641.044	-0.380119	0.0976557	-3.89244	9.9242e-05	0.00267178	-1.52173
ENSMUSG00000034258	Flvcr2	1124.23	-0.379837	0.0783759	-4.84635	1.25756e-06	6.19077e-05	-2.24122
ENSMUSG00000054200	Ffar4	256.886	-0.378156	0.128972	-2.93207	0.0033671	0.0469486	-0.935083
ENSMUSG00000028480	Glipr2	710.241	-0.375976	0.0842108	-4.46471	8.01785e-06	0.000307972	-1.91595
ENSMUSG00000001419	Mef2d	430.174	-0.373981	0.112628	-3.32051	0.000898538	0.0165961	-1.13932
ENSMUSG00000020593	Lpin1	1839.22	-0.369502	0.0734727	-5.02911	4.92762e-07	2.72624e-05	-2.33058
ENSMUSG00000022952	Runx1	1572.81	-0.367563	0.0821172	-4.47608	7.60274e-06	0.000295796	-1.88156
ENSMUSG00000032253	Phip	353.019	-0.365303	0.117047	-3.12099	0.00180245	0.0287938	-1.00244
ENSMUSG00000093930	Hmgcs1	750.704	-0.365074	0.108244	-3.37269	0.000744371	0.0143187	-1.14203
ENSMUSG00000032193	Ldlr	602.789	-0.363705	0.116023	-3.13476	0.00171993	0.0276956	-1.00546
ENSMUSG00000001157	Gmcl1	386.141	-0.362177	0.107091	-3.38195	0.00071973	0.0139561	-1.13826
ENSMUSG00000027405	Nop56	273.89	-0.361975	0.124459	-2.90839	0.00363295	0.0495667	-0.883126
ENSMUSG00000032691	Nlrp3	368.086	-0.360477	0.111493	-3.23319	0.00122414	0.0212744	-1.04977
ENSMUSG00000042423	Fbrs	327.893	-0.3603	0.121024	-2.97708	0.00291007	0.0419742	-0.913755
ENSMUSG00000027253	Lrp4	516.576	-0.355265	0.11644	-3.05105	0.00228039	0.0345092	-0.938608
ENSMUSG00000028962	Slc4a2	513.801	-0.354776	0.10065	-3.52486	0.000423708	0.00900342	-1.19663
ENSMUSG00000024507	Hsd17b4	2202	-0.35382	0.0685446	-5.16189	2.44466e-07	1.4967e-05	-2.33938
ENSMUSG00000036478	Btg1	1998.61	-0.352683	0.0671476	-5.25236	1.50159e-07	9.58238e-06	-2.40652
ENSMUSG00000029836	Cbx3	328.038	-0.352039	0.119307	-2.95071	0.00317047	0.0448289	-0.879703
ENSMUSG00000034445	Cyb561a3	2244.6	-0.351952	0.0641715	-5.48455	4.14527e-08	3.08618e-06	-2.59826
ENSMUSG00000025795	Rassf3	1142.53	-0.35137	0.0870187	-4.03787	5.3939e-05	0.00161116	-1.49968
ENSMUSG00000029817	Tra2a	308.569	-0.350684	0.118545	-2.95825	0.00309393	0.0439527	-0.880039
ENSMUSG00000015656	Hspa8	4568.61	-0.344284	0.0596413	-5.77257	7.80713e-09	6.99804e-07	-2.79128
ENSMUSG00000032577	Mapkapk3	689.763	-0.344087	0.0867053	-3.96847	7.2336e-05	0.00206657	-1.42474
ENSMUSG00000020838	Slc6a4	675.636	-0.343994	0.0924951	-3.71905	0.000199976	0.00475722	-1.27244
ENSMUSG00000024008	Cpne5	1252.17	-0.342216	0.0790632	-4.32839	1.50205e-05	0.000528169	-1.65062
ENSMUSG00000005312	Ubqln1	1303.24	-0.341541	0.0762733	-4.47786	7.53943e-06	0.000295237	-1.7496
ENSMUSG00000003031	Cdkn1b	395.355	-0.341437	0.117006	-2.91812	0.00352147	0.0484293	-0.837638
ENSMUSG00000027404	Snrpb	831.118	-0.341425	0.0834091	-4.09338	4.25134e-05	0.00130472	-1.49253
ENSMUSG00000031885	Cbfb	1129.53	-0.340843	0.0838235	-4.06619	4.7787e-05	0.00145545	-1.47268
ENSMUSG00000058793	Cds2	754.881	-0.340641	0.0937204	-3.63465	0.000278355	0.00627522	-1.21112
ENSMUSG00000001525	Tubb5	3209.46	-0.340512	0.0666783	-5.10679	3.27683e-07	1.87307e-05	-2.20806
ENSMUSG00000031596	Slc7a2	3942.22	-0.338737	0.0681981	-4.96695	6.80135e-07	3.6297e-05	-2.08913
ENSMUSG00000028914	Casp9	401.687	-0.336967	0.108181	-3.11485	0.00184038	0.0292834	-0.921637
ENSMUSG00000028381	Ugcg	492.204	-0.336036	0.112149	-2.99632	0.00273255	0.0399968	-0.861406
ENSMUSG00000037894	H2afz	1426.2	-0.334643	0.0758565	-4.41153	1.02644e-05	0.000385667	-1.66942
ENSMUSG00000040158	Tax1bp3	448.718	-0.334562	0.105733	-3.16422	0.00155501	0.0255867	-0.939539
ENSMUSG00000032745	Tpcn1	425.22	-0.33234	0.108256	-3.06995	0.00214094	0.0332328	-0.887148
ENSMUSG00000018001	Cyth3	906.848	-0.332094	0.0796732	-4.1682	3.07019e-05	0.000985787	-1.49868
ENSMUSG00000029333	Prkg2	364.44	-0.331378	0.112508	-2.94538	0.00322555	0.045501	-0.825594
ENSMUSG00000027641	Rbl1	458.827	-0.331062	0.106329	-3.11354	0.00184855	0.0293747	-0.904847
ENSMUSG00000019528	Gyg	978.061	-0.327049	0.0915604	-3.57195	0.000354336	0.00768665	-1.12851
ENSMUSG00000053706	B430305J03Rik	428.425	-0.322382	0.104901	-3.07321	0.00211772	0.0329147	-0.862093
ENSMUSG00000057110	Cntrl	394.79	-0.32198	0.105752	-3.04468	0.00232927	0.0351167	-0.847703
ENSMUSG00000028931	Kcnab2	461.464	-0.320648	0.101266	-3.1664	0.00154341	0.0254652	-0.901509
ENSMUSG00000064147	Rab44	719.87	-0.32013	0.101126	-3.16567	0.00154728	0.0254941	-0.899704
ENSMUSG00000022807	Osbpl11	419.43	-0.317303	0.106582	-2.97707	0.00291017	0.0419742	-0.804707
ENSMUSG00000017132	Cyth1	696.548	-0.316123	0.108604	-2.91078	0.00360524	0.0492445	-0.772309
ENSMUSG00000074129	Rpl13a	2766.87	-0.315898	0.0580984	-5.4373	5.40946e-08	3.88354e-06	-2.29558
ENSMUSG00000045551	Fpr1	1860.63	-0.315094	0.066045	-4.7709	1.83405e-06	8.55616e-05	-1.80756
ENSMUSG00000045502	Hcar2	517.244	-0.313619	0.105202	-2.98112	0.00287192	0.0416139	-0.797165
ENSMUSG00000079523	Tmsb10	917.935	-0.312829	0.106839	-2.92803	0.00341112	0.0473435	-0.771781
ENSMUSG00000015846	Rxra	2410.11	-0.31282	0.0762031	-4.10508	4.04176e-05	0.00126403	-1.37435
ENSMUSG00000056145	AI504432	2159.38	-0.311853	0.0603762	-5.16517	2.40221e-07	1.47822e-05	-2.06428
ENSMUSG00000053398	Phgdh	827.114	-0.310586	0.102942	-3.01711	0.00255197	0.0377198	-0.805389
ENSMUSG00000042506	Usp22	578.812	-0.310025	0.0997493	-3.10804	0.00188332	0.0297704	-0.844841
ENSMUSG00000054676	1600014C10Rik	943.738	-0.309776	0.0823511	-3.76165	0.000168794	0.00411278	-1.16867
ENSMUSG00000085795	Zfp703	1108.5	-0.304591	0.0934917	-3.25795	0.0011222	0.019875	-0.898523
ENSMUSG00000052040	Klf13	1349.7	-0.30243	0.0780395	-3.87534	0.000106475	0.00283487	-1.20148
ENSMUSG00000056216	Cebpg	765.388	-0.301365	0.0862124	-3.49561	0.000472971	0.00990366	-1.00209
ENSMUSG00000025324	Atp10a	1565.01	-0.300327	0.0759744	-3.95301	7.71757e-05	0.00217481	-1.2351
ENSMUSG00000039158	Akna	551.46	-0.29619	0.0975111	-3.0375	0.00238549	0.0357841	-0.776736
ENSMUSG00000056493	Foxk1	566.017	-0.295822	0.10202	-2.89963	0.00373599	0.0505154	-0.718136
ENSMUSG00000035021	Baz1a	2620.78	-0.292045	0.0664291	-4.39635	1.10089e-05	0.000406125	-1.44804
ENSMUSG00000064367	mt-Nd5	6402.31	-0.29075	0.0655059	-4.43853	9.05757e-06	0.000344616	-1.46625
ENSMUSG00000060733	Ipmk	554.784	-0.287785	0.0957921	-3.00426	0.00266224	0.0392054	-0.740975
ENSMUSG00000030220	Arhgdib	1734.24	-0.287392	0.0662449	-4.33833	1.43571e-05	0.000507804	-1.39182
ENSMUSG00000064345	mt-Nd2	6268.46	-0.283653	0.0629576	-4.50547	6.62269e-06	0.000267145	-1.46903
ENSMUSG00000022372	Sla	1894.65	-0.282117	0.0802426	-3.5158	0.000438437	0.00926092	-0.947374
ENSMUSG00000021500	Ddx46	1109.97	-0.280004	0.0845778	-3.31061	0.000930935	0.0170786	-0.848715
ENSMUSG00000019851	Perp	1033.85	-0.278407	0.0855106	-3.25582	0.00113067	0.0199664	-0.820371
ENSMUSG00000034724	Cnot6l	610.834	-0.278114	0.0940299	-2.95772	0.00309927	0.0439768	-0.697716
ENSMUSG00000063457	Rps15	1655.76	-0.278072	0.0745168	-3.73167	0.000190212	0.00456092	-1.03464
ENSMUSG00000014077	Chp1	2585.4	-0.277973	0.0581836	-4.77752	1.7747e-06	8.39398e-05	-1.59859
ENSMUSG00000019055	Plod1	580.496	-0.27771	0.0911357	-3.04721	0.00230976	0.0348661	-0.732163
ENSMUSG00000066440	Zfyve26	588.358	-0.2776	0.0910428	-3.04912	0.00229514	0.0346888	-0.73264
ENSMUSG00000046223	Plaur	1495.55	-0.277349	0.0884299	-3.13637	0.00171055	0.0275816	-0.767386
ENSMUSG00000063450	Syne2	1042.9	-0.277321	0.0954288	-2.90606	0.00366017	0.0497995	-0.675693
ENSMUSG00000057335	Cep170	568.383	-0.274893	0.0921508	-2.98308	0.00285361	0.0414169	-0.699495
ENSMUSG00000047959	Kcna3	562.957	-0.272667	0.0930593	-2.93004	0.0033892	0.0470934	-0.673462
ENSMUSG00000022324	Matn2	1075.32	-0.271264	0.0757077	-3.58305	0.000339609	0.0074338	-0.941021
ENSMUSG00000008668	Rps18	1752.69	-0.270436	0.0665511	-4.06359	4.8324e-05	0.0014681	-1.16716
ENSMUSG00000026657	Frmd4a	1164.38	-0.270111	0.0820303	-3.29282	0.000991867	0.0180164	-0.811292
ENSMUSG00000026094	Stk17b	1857.55	-0.269513	0.0792618	-3.40029	0.000673144	0.0131697	-0.854866
ENSMUSG00000030748	Il4ra	1002.57	-0.267963	0.085886	-3.11998	0.00180862	0.0288541	-0.734929
ENSMUSG00000026065	Slc9a4	845.192	-0.264699	0.0837161	-3.16187	0.00156761	0.0257238	-0.742418
ENSMUSG00000028234	Rps20	1934.63	-0.261165	0.0615053	-4.24622	2.17407e-05	0.000726355	-1.21774
ENSMUSG00000101304	Plet1os	2344.51	-0.258121	0.0613955	-4.20423	2.61974e-05	0.000860945	-1.18264
ENSMUSG00000026483	Fam129a	4238.72	-0.256942	0.055394	-4.63844	3.51053e-06	0.000150678	-1.40152
ENSMUSG00000058799	Nap1l1	1727.75	-0.254532	0.0741109	-3.43447	0.000593706	0.0119945	-0.821229
ENSMUSG00000032381	Ciao2a	950.618	-0.254393	0.0799147	-3.18331	0.00145604	0.0242895	-0.721669
ENSMUSG00000014361	Mertk	2337.02	-0.25336	0.0792207	-3.19816	0.00138309	0.0233885	-0.724395
ENSMUSG00000012848	Rps5	2199.87	-0.253189	0.0618222	-4.09544	4.2137e-05	0.00129839	-1.10779
ENSMUSG00000034480	Diaph2	867.099	-0.252555	0.0832577	-3.03342	0.00241802	0.0361384	-0.660821
ENSMUSG00000067274	Rplp0	4512.78	-0.251716	0.0551347	-4.56548	4.98355e-06	0.000205844	-1.33472
ENSMUSG00000020484	Xbp1	2111.07	-0.250181	0.0680269	-3.67768	0.000235364	0.0054696	-0.907723
ENSMUSG00000025745	Hadha	1920.55	-0.243331	0.0649675	-3.74542	0.00018009	0.00436158	-0.911154
ENSMUSG00000037992	Rara	943.031	-0.243256	0.0783792	-3.10358	0.00191198	0.0301049	-0.661295
ENSMUSG00000003038	Hmgn2	1545.09	-0.242097	0.0707834	-3.42025	0.000625633	0.0124312	-0.775601
ENSMUSG00000029004	Kmt2e	922.25	-0.24064	0.0794616	-3.02838	0.00245868	0.0365649	-0.627902
ENSMUSG00000047675	Rps8	1937.84	-0.239243	0.0632279	-3.78382	0.000154441	0.00384064	-0.911812
ENSMUSG00000003429	Rps11	2527.34	-0.239189	0.0629484	-3.79976	0.000144838	0.00362425	-0.918274
ENSMUSG00000032068	Plet1	6022.8	-0.238782	0.05244	-4.55343	5.27787e-06	0.000215784	-1.26018
ENSMUSG00000062328	Rpl17	1440.32	-0.238289	0.0713202	-3.34112	0.000834413	0.0157741	-0.733602
ENSMUSG00000030432	Rpl28	1354.97	-0.237943	0.076825	-3.0972	0.00195357	0.0306797	-0.644627
ENSMUSG00000064341	mt-Nd1	9352.53	-0.237052	0.0690879	-3.43116	0.000601003	0.0120969	-0.763573
ENSMUSG00000042524	Sun2	1427.33	-0.235761	0.0701343	-3.36156	0.000775029	0.0147672	-0.733377
ENSMUSG00000028163	Nfkb1	873.107	-0.235464	0.0795852	-2.95864	0.00308997	0.0439527	-0.591026
ENSMUSG00000057841	Rpl32	2368.11	-0.235104	0.0616314	-3.81467	0.000136365	0.00345526	-0.908745
ENSMUSG00000006498	Ptbp1	1375.21	-0.233862	0.0713011	-3.27992	0.00103835	0.018776	-0.697763
ENSMUSG00000018965	Ywhah	1522.34	-0.232591	0.0710319	-3.27445	0.00105867	0.0190577	-0.692012
ENSMUSG00000026430	Rassf5	1213.83	-0.232178	0.0726097	-3.19761	0.0013857	0.0233885	-0.663641
ENSMUSG00000032518	Rpsa	2329.38	-0.232034	0.0676955	-3.42761	0.000608925	0.01222	-0.74609
ENSMUSG00000028333	Anp32b	1005.63	-0.231955	0.079162	-2.93014	0.00338813	0.0470934	-0.572939
ENSMUSG00000036257	Pnpla8	1556.13	-0.23061	0.067399	-3.42156	0.00062263	0.0124052	-0.739282
ENSMUSG00000006800	Sulf2	3434.96	-0.229887	0.0690669	-3.32846	0.00087326	0.0162537	-0.70319
ENSMUSG00000020372	Rack1	4166.4	-0.229667	0.0587103	-3.91187	9.15828e-05	0.00250108	-0.927439
ENSMUSG00000026238	Ptma	2744.84	-0.228451	0.0686147	-3.32948	0.000870091	0.0162197	-0.69916
ENSMUSG00000028657	Ppt1	2132.76	-0.225301	0.065294	-3.45056	0.000559423	0.0113781	-0.732737
ENSMUSG00000038212	Mfsd14b	1270.24	-0.223177	0.0762974	-2.92509	0.00344353	0.0476835	-0.549685
ENSMUSG00000058546	Rpl23a	1518.52	-0.222333	0.0694438	-3.20162	0.00136656	0.0232142	-0.636844
ENSMUSG00000028382	Ptbp3	2488.15	-0.221422	0.0679903	-3.25667	0.00112726	0.0199353	-0.652747
ENSMUSG00000046330	Rpl37a	1528.65	-0.220316	0.0685451	-3.21417	0.00130822	0.0223491	-0.635241
ENSMUSG00000019978	Epb41l2	1215.14	-0.218754	0.0741531	-2.95003	0.0031774	0.0448742	-0.546432
ENSMUSG00000030560	Ctsc	6245.65	-0.218655	0.0572566	-3.81887	0.000134064	0.00341848	-0.846784
ENSMUSG00000064351		26576.8	-0.217101	0.0555162	-3.91059	9.20718e-05	0.00250108	-0.876193
ENSMUSG00000005198	Polr2a	2352.28	-0.216614	0.0629985	-3.43841	0.00058515	0.0118613	-0.700257
ENSMUSG00000022150	Dab2	2887.83	-0.203304	0.0692806	-2.9345	0.00334082	0.0467443	-0.503411
ENSMUSG00000034957	Cebpa	2535.17	-0.202019	0.0627137	-3.22129	0.00127616	0.0219882	-0.584662
ENSMUSG00000043716	Rpl7	2260.81	-0.199394	0.0651652	-3.05982	0.00221472	0.0338552	-0.529327
ENSMUSG00000024858	Grk2	1546.31	-0.196372	0.065897	-2.97998	0.00288263	0.0416876	-0.498826
ENSMUSG00000047215	Rpl9	1690.66	-0.195019	0.0647998	-3.00956	0.00261624	0.0385752	-0.503602
ENSMUSG00000044533	Rps2	1876.32	-0.192237	0.0640699	-3.00043	0.00269603	0.0396546	-0.49391
ENSMUSG00000030744	Rps3	3542.42	-0.189518	0.0568855	-3.33158	0.000863542	0.0161476	-0.580631
ENSMUSG00000039013	Siglecf	3044.88	-0.180745	0.0618769	-2.92105	0.00348856	0.0481414	-0.444155
ENSMUSG00000055805	Fmnl1	2500.61	-0.177789	0.0599312	-2.96655	0.00301158	0.0430873	-0.448243
ENSMUSG00000022283	Pabpc1	4536.29	-0.176059	0.0579583	-3.03769	0.00238397	0.0357841	-0.461751
ENSMUSG00000025503	Taldo1	3694.41	-0.175618	0.0588701	-2.98314	0.00285307	0.0414169	-0.446893
ENSMUSG00000028063	Lmna	3737.41	-0.171707	0.0548506	-3.13045	0.0017454	0.028031	-0.473586
ENSMUSG00000027698	Nceh1	5039.5	0.166245	0.0547375	3.03714	0.00238838	0.0357841	0.435878
ENSMUSG00000032440	Tgfbr2	3642.1	0.195118	0.0602133	3.24044	0.00119346	0.0208311	0.570367
ENSMUSG00000034708	Grn	5916.39	0.196174	0.0581548	3.3733	0.000742717	0.0143098	0.613863
ENSMUSG00000000290	Itgb2	12218.1	0.203499	0.0554934	3.66709	0.000245325	0.00566832	0.734686
ENSMUSG00000050708	Ftl1	18945.8	0.205728	0.0575436	3.57518	0.000349992	0.00761958	0.710986
ENSMUSG00000027422	Rrbp1	2163.89	0.208567	0.0611343	3.41162	0.00064578	0.0127475	0.665312
ENSMUSG00000024953	Prdx5	1611.88	0.208605	0.0687927	3.03237	0.00242646	0.0362197	0.545507
ENSMUSG00000022175	Lrp10	1374.2	0.21219	0.0703224	3.01739	0.00254959	0.0377198	0.550322
ENSMUSG00000019087	xab2	2286.03	0.214102	0.0643434	3.32748	0.00087635	0.0162861	0.654578
ENSMUSG00000028843	Sh3bgrl3	2056.68	0.218102	0.0652935	3.34033	0.000836795	0.0157943	0.671182
ENSMUSG00000032294	Pkm	4287.22	0.219262	0.071656	3.05993	0.00221389	0.0338552	0.582107
ENSMUSG00000007891	Ctsd	46936.9	0.219641	0.0689069	3.1875	0.00143507	0.0240728	0.624468
ENSMUSG00000040713	Creg1	2155.53	0.222256	0.0681788	3.2599	0.0011145	0.0197968	0.656305
ENSMUSG00000056429	Tgoln1	1647.32	0.222395	0.0665219	3.34319	0.00082821	0.0156814	0.685391
ENSMUSG00000029648	Flt1	2004.05	0.229262	0.0650449	3.52467	0.000424007	0.00900342	0.773215
ENSMUSG00000021939	Ctsb	9203.64	0.237876	0.0608229	3.91096	9.19309e-05	0.00250108	0.960195
ENSMUSG00000025950	Idh1	1838.65	0.238956	0.0715498	3.33972	0.000838629	0.0158042	0.735132
ENSMUSG00000046805	Mpeg1	25154.6	0.239574	0.0464238	5.16058	2.46185e-07	1.49961e-05	1.58328
ENSMUSG00000036622	Atp13a2	2023.52	0.23965	0.0734064	3.26471	0.00109578	0.0195438	0.709431
ENSMUSG00000028771	Ptpn12	3517.6	0.240378	0.0742166	3.23887	0.00120005	0.0209081	0.702095
ENSMUSG00000060802	B2m	7721.93	0.241089	0.0497394	4.84703	1.25321e-06	6.19077e-05	1.4229
ENSMUSG00000024121	Atp6v0c	2303.95	0.241578	0.0737256	3.27671	0.00105022	0.0189622	0.719592
ENSMUSG00000018042	Cyb5r3	2035.34	0.244556	0.0749164	3.26439	0.00109702	0.0195438	0.723834
ENSMUSG00000052310	Slc39a1	878.976	0.245655	0.0801618	3.06449	0.00218043	0.0336202	0.6538
ENSMUSG00000045679	Pqlc3	1089.72	0.246346	0.0847754	2.90586	0.0036624	0.0497995	0.600156
ENSMUSG00000001924	Uba1	2225.4	0.252841	0.0636333	3.97341	7.0852e-05	0.00203463	1.0492
ENSMUSG00000036138	Acaa1a	964.198	0.253982	0.0870295	2.91834	0.00351899	0.0484293	0.623165
ENSMUSG00000060703	Cd302	1484.82	0.256069	0.0668788	3.82886	0.000128739	0.0033107	0.996184
ENSMUSG00000016534	Lamp2	3284.54	0.256303	0.0632672	4.05112	5.0973e-05	0.00153696	1.10022
ENSMUSG00000004207	Psap	34736	0.257639	0.0603329	4.27029	1.95222e-05	0.000667019	1.21334
ENSMUSG00000031400	G6pdx	1138.59	0.258035	0.0761562	3.38823	0.000703452	0.0136624	0.813522
ENSMUSG00000021134	Srsf5	1030.83	0.258814	0.0781492	3.31179	0.000927008	0.0170437	0.784961
ENSMUSG00000028649	Macf1	1141.85	0.264265	0.0814826	3.24321	0.00118193	0.0207199	0.773611
ENSMUSG00000003161	Sri	1008.89	0.26453	0.0838419	3.15511	0.0016044	0.0261993	0.739279
ENSMUSG00000038147	Cd84	2319.65	0.265042	0.0674431	3.92987	8.49935e-05	0.00235116	1.07889
ENSMUSG00000019188	H13	955.045	0.266461	0.0791947	3.36464	0.000766444	0.0146499	0.830166
ENSMUSG00000011884	Gltp	1347.41	0.272008	0.0721643	3.76929	0.000163713	0.00401329	1.0298
ENSMUSG00000024772	Ehd1	816.387	0.272328	0.0863177	3.15495	0.00160528	0.0261993	0.761006
ENSMUSG00000020101	Vsir	1028.74	0.273886	0.0856078	3.19932	0.00137754	0.023335	0.78356
ENSMUSG00000024730	Ms4a8a	1338.85	0.27444	0.0754479	3.63747	0.000275329	0.00621861	0.977046
ENSMUSG00000020841	Cpd	923.704	0.280176	0.095404	2.93673	0.00331694	0.0464641	0.694629
ENSMUSG00000051853	Arf3	1268.86	0.280378	0.0791079	3.54425	0.000393733	0.00843484	0.954631
ENSMUSG00000053581	Zfand2a	572.276	0.281972	0.0942361	2.99219	0.00276987	0.0403471	0.721155
ENSMUSG00000026796	Fam129b	1750.29	0.282791	0.091075	3.10503	0.00190259	0.030001	0.769376
ENSMUSG00000048234	Rnf149	773.463	0.28384	0.0828821	3.42462	0.000615656	0.0123346	0.911313
ENSMUSG00000073411	H2-D1	8650.56	0.286771	0.0536516	5.34506	9.03858e-08	6.159e-06	2.01999
ENSMUSG00000038366	Lasp1	1225.54	0.287208	0.0725327	3.9597	7.50429e-05	0.00213465	1.18464
ENSMUSG00000011752	Pgam1	731.937	0.288729	0.0970695	2.97446	0.00293508	0.0421931	0.731172
ENSMUSG00000029925	Tbxas1	1025.4	0.289198	0.074995	3.85623	0.000115147	0.00299955	1.13908
ENSMUSG00000040990	Sh3kbp1	527	0.289417	0.096589	2.99638	0.00273209	0.0399968	0.741922
ENSMUSG00000020458	Rtn4	1212.86	0.291416	0.0750837	3.88121	0.000103938	0.00278577	1.16077
ENSMUSG00000061397	Krt79	2831.84	0.291858	0.0892656	3.26954	0.00107721	0.0192763	0.866146
ENSMUSG00000051439	Cd14	587.417	0.294475	0.0962207	3.06041	0.00221032	0.0338552	0.781992
ENSMUSG00000019088	Dnase1l1	553.414	0.296125	0.0932972	3.174	0.00150355	0.0249441	0.835926
ENSMUSG00000029455	Aldh2	786.91	0.297281	0.0943831	3.14972	0.00163425	0.0265325	0.828427
ENSMUSG00000029998	Pcyox1	2658.14	0.297759	0.0741459	4.01585	5.92324e-05	0.0017382	1.25876
ENSMUSG00000023805	Synj2	521.712	0.297894	0.0966427	3.08243	0.00205318	0.0320769	0.800613
ENSMUSG00000021477	Ctsl	1365.59	0.301693	0.0992826	3.03873	0.00237575	0.0357281	0.791703
ENSMUSG00000049775	Tmsb4x	29804.5	0.302749	0.0530728	5.7044	1.16752e-08	9.98682e-07	2.40163
ENSMUSG00000032434	Cmtm6	742.834	0.304154	0.086693	3.5084	0.000450814	0.00948913	1.0177
ENSMUSG00000058624	Gda	3316.95	0.305578	0.0683143	4.47311	7.70891e-06	0.000298962	1.56242
ENSMUSG00000022946	Dop1b	490.495	0.308688	0.106364	2.90219	0.00370564	0.0502177	0.750463
ENSMUSG00000038658	Ric1	527.427	0.310583	0.100027	3.10498	0.00190289	0.030001	0.844968
ENSMUSG00000015950	Ncf1	2168.08	0.312797	0.0655684	4.77054	1.83736e-06	8.55616e-05	1.79414
ENSMUSG00000010095	Nuak2	978.476	0.313952	0.077377	4.05743	4.96149e-05	0.00150353	1.35137
ENSMUSG00000031392	Irak1	666.731	0.314064	0.0891376	3.52336	0.000426108	0.00903215	1.05855
ENSMUSG00000031555	Adam9	1070.61	0.31563	0.0851964	3.70474	0.000211612	0.00498486	1.15977
ENSMUSG00000054520	Sh3bp2	818.728	0.315753	0.0904025	3.49275	0.000478076	0.00998388	1.04846
ENSMUSG00000055053	Nfic	467.29	0.316254	0.105432	2.99961	0.00270322	0.039712	0.812177
ENSMUSG00000016496	Cd274	1317.62	0.316302	0.0705861	4.48107	7.42684e-06	0.000293272	1.62237
ENSMUSG00000004070	Hmox2	486.962	0.316387	0.103083	3.06925	0.00214595	0.0332677	0.844242
ENSMUSG00000056515	Rab31	564.819	0.316411	0.101271	3.1244	0.00178166	0.0284995	0.869869
ENSMUSG00000038855	Itpkb	720.915	0.316768	0.0940041	3.36973	0.000752424	0.0144506	0.989437
ENSMUSG00000010307		579.453	0.321444	0.0930053	3.45619	0.000547872	0.0111808	1.04833
ENSMUSG00000048490	Nrip1	776.104	0.321692	0.0974062	3.30259	0.00095797	0.0174533	0.971076
ENSMUSG00000028917	Plekhm2	936.944	0.322828	0.0835247	3.86506	0.000111063	0.00291402	1.2766
ENSMUSG00000022500	Litaf	1190.88	0.326032	0.0750704	4.34301	1.40543e-05	0.000498554	1.58197
ENSMUSG00000048612	Myof	4040.47	0.326746	0.0638657	5.11615	3.11839e-07	1.79957e-05	2.12583
ENSMUSG00000040249	Lrp1	15562.6	0.330412	0.054093	6.10822	1.00748e-09	1.07533e-07	2.97264
ENSMUSG00000028874	Fgr	1774.44	0.330538	0.0796356	4.15063	3.31562e-05	0.00105514	1.48062
ENSMUSG00000048834	Vstm2a	603.124	0.333131	0.0920098	3.6206	0.000293922	0.00659428	1.17654
ENSMUSG00000039934	Gsap	1818.13	0.335045	0.0869925	3.85142	0.000117436	0.00305257	1.31679
ENSMUSG00000029234	Tmem165	537.942	0.336258	0.103433	3.25099	0.00115005	0.0202493	0.988356
ENSMUSG00000024781	Lipa	6490.79	0.336646	0.0611196	5.508	3.62943e-08	2.80606e-06	2.5047
ENSMUSG00000020827	Mink1	1565.19	0.338337	0.0691107	4.89559	9.80122e-07	4.97986e-05	2.03298
ENSMUSG00000035891	Cerk	657.871	0.338784	0.0972484	3.4837	0.000494539	0.0102661	1.11995
ENSMUSG00000031007	Atp6ap2	1509.17	0.338824	0.0718393	4.71641	2.4004e-06	0.000107227	1.90409
ENSMUSG00000042265	Trem1	435.72	0.340278	0.111099	3.06283	0.00219252	0.0336867	0.904819
ENSMUSG00000060090	Rp2	669.69	0.34087	0.0956746	3.5628	0.000366913	0.00793072	1.17104
ENSMUSG00000030681	Mvp	1264.79	0.342181	0.0760419	4.49989	6.79873e-06	0.000273332	1.76824
ENSMUSG00000029759	Pon3	492.092	0.346068	0.112392	3.0791	0.00207624	0.0323535	0.928404
ENSMUSG00000034902	Pip5k1c	1768.53	0.349678	0.083319	4.19685	2.70652e-05	0.000882252	1.59718
ENSMUSG00000000555	Itga5	733.993	0.350216	0.110743	3.16242	0.00156462	0.0257097	0.982563
ENSMUSG00000030256	Bhlhe41	1077.57	0.357985	0.104252	3.43384	0.000595091	0.0120023	1.15465
ENSMUSG00000042569	Dhrs7b	599.453	0.362236	0.0936497	3.86798	0.000109739	0.00289781	1.43432
ENSMUSG00000029135	Fosl2	1504.12	0.362625	0.0839451	4.31979	1.56176e-05	0.000541274	1.74292
ENSMUSG00000025241	Fyco1	321.864	0.363233	0.116865	3.10814	0.0018827	0.0297704	0.989889
ENSMUSG00000037820	Tgm2	4059.01	0.367448	0.0674675	5.44629	5.14304e-08	3.71439e-06	2.67825
ENSMUSG00000040234	Tm7sf3	471.522	0.369016	0.102392	3.60394	0.000313429	0.00693627	1.29298
ENSMUSG00000001750	Tcirg1	1181.62	0.369413	0.079955	4.62026	3.83253e-06	0.00016219	2.00093
ENSMUSG00000058818	Pirb	932.921	0.3705	0.0973263	3.80678	0.000140788	0.00353758	1.42696
ENSMUSG00000031232	Magt1	856.507	0.371093	0.0998047	3.71819	0.000200658	0.00476404	1.37213
ENSMUSG00000001473	Tubb6	405.477	0.374419	0.122578	3.05453	0.00225416	0.0342842	0.991094
ENSMUSG00000029471	Camkk2	506.938	0.375593	0.112657	3.33397	0.000856174	0.0160596	1.15211
ENSMUSG00000028413	B4galt1	1200.28	0.376317	0.0818341	4.59853	4.25481e-06	0.000178806	2.02124
ENSMUSG00000034993	Vat1	2342	0.376998	0.0735505	5.1257	2.9643e-07	1.75257e-05	2.46107
ENSMUSG00000061232	H2-K1	4085.09	0.377995	0.0583391	6.47927	9.21662e-11	1.19529e-08	3.79334
ENSMUSG00000031153	Gripap1	346.599	0.378655	0.115399	3.28125	0.00103347	0.0187158	1.13055
ENSMUSG00000052534	Pbx1	343.028	0.379524	0.128618	2.95079	0.0031696	0.0448289	0.948429
ENSMUSG00000032280	Tle3	533.879	0.379835	0.0961532	3.95031	7.80507e-05	0.00218415	1.56022
ENSMUSG00000031483	Erlin2	362.29	0.381788	0.117756	3.24219	0.00118615	0.0207335	1.11706
ENSMUSG00000026421	Csrp1	285.108	0.387649	0.127956	3.02955	0.00244917	0.0364684	1.01215
ENSMUSG00000017057	Il13ra1	805.171	0.389242	0.0820723	4.74267	2.10924e-06	9.59981e-05	2.20929
ENSMUSG00000092341	Malat1	1906.2	0.389265	0.0822844	4.73073	2.23711e-06	0.000101435	2.19947
ENSMUSG00000050721	Plekho2	654.113	0.390838	0.106894	3.65633	0.00025585	0.00586656	1.4039
ENSMUSG00000060147	Serpinb6a	1134.75	0.392531	0.0835116	4.70032	2.5976e-06	0.000114342	2.19245
ENSMUSG00000033220	Rac2	894.919	0.401321	0.0804231	4.99012	6.03419e-07	3.28427e-05	2.49597
ENSMUSG00000019726	Lyst	488.389	0.403136	0.127764	3.15532	0.00160322	0.0261993	1.12677
ENSMUSG00000092283	Gm20412	843.44	0.404823	0.0917928	4.41018	1.03283e-05	0.000386861	2.01844
ENSMUSG00000031266	Gla	377.311	0.405048	0.117235	3.455	0.000550301	0.0112114	1.32021
ENSMUSG00000035929	H2-Q4	221.171	0.406875	0.138408	2.93967	0.0032856	0.0462399	1.01043
ENSMUSG00000034765	Dusp5	442.041	0.412384	0.109263	3.77422	0.000160511	0.00395579	1.56479
ENSMUSG00000023990	Tfeb	392.659	0.413531	0.110778	3.73299	0.000189222	0.00454739	1.53959
ENSMUSG00000097815	Gm26809	1217.04	0.414692	0.0949211	4.36881	1.24926e-05	0.000452732	2.03338
ENSMUSG00000031387	Renbp	741.571	0.414928	0.0881227	4.70853	2.49509e-06	0.000111045	2.32481
ENSMUSG00000029470	P2rx4	386.44	0.416199	0.110812	3.75591	0.000172715	0.00419983	1.56602
ENSMUSG00000044783	Hjurp	734.475	0.416326	0.0978687	4.25393	2.10054e-05	0.000707672	1.94744
ENSMUSG00000031278	Acsl4	479.16	0.417795	0.106086	3.93827	8.20714e-05	0.00227555	1.70703
ENSMUSG00000020806	Rhbdf2	376.092	0.417979	0.113225	3.69159	0.00022286	0.00521709	1.52644
ENSMUSG00000067212	H2-T23	763.871	0.420584	0.0832297	5.05329	4.34255e-07	2.42479e-05	2.67586
ENSMUSG00000027346	Gpcpd1	2071.65	0.423032	0.0788107	5.3677	7.97458e-08	5.52766e-06	3.00281
ENSMUSG00000031207	Msn	9010.48	0.423449	0.0680234	6.22506	4.8138e-10	5.58262e-08	3.9455
ENSMUSG00000025287	Acot9	334.377	0.423828	0.115776	3.66074	0.000251483	0.00577741	1.52556
ENSMUSG00000056749	Nfil3	330.622	0.425831	0.12857	3.31205	0.000926147	0.0170437	1.29168
ENSMUSG00000016528	Mapkapk2	1122.14	0.427022	0.0738297	5.78388	7.29961e-09	6.66974e-07	3.47455
ENSMUSG00000062593	Gm49339	1275.2	0.429499	0.0816636	5.25937	1.44552e-07	9.27362e-06	2.93776
ENSMUSG00000017754	Pltp	1465.34	0.431345	0.0962678	4.48068	7.44062e-06	0.000293272	2.21211
ENSMUSG00000032698	Lmo2	239.482	0.431488	0.135769	3.1781	0.00148246	0.024662	1.22069
ENSMUSG00000025743	Sdc3	1987.48	0.431744	0.0631915	6.83231	8.356e-12	1.25977e-09	4.78286
ENSMUSG00000032350	Gclc	222.699	0.433773	0.14215	3.05152	0.00227683	0.0344986	1.14632
ENSMUSG00000003518	Dusp3	989.204	0.435762	0.0795396	5.47855	4.28816e-08	3.17297e-06	3.21058
ENSMUSG00000025203	Scd2	561.656	0.43772	0.109036	4.01447	5.95793e-05	0.00174414	1.84933
ENSMUSG00000025314	Ptprj	428.599	0.4403	0.118361	3.71997	0.000199245	0.00474919	1.62938
ENSMUSG00000019970	Sgk1	3996.84	0.443929	0.0867037	5.12006	3.05432e-07	1.78826e-05	2.89223
ENSMUSG00000024164		2315.68	0.445842	0.0739111	6.03213	1.61809e-09	1.62632e-07	3.91939
ENSMUSG00000052142	Rasal3	198.169	0.446461	0.145594	3.06649	0.0021659	0.0334909	1.18953
ENSMUSG00000022186	Oxct1	619.823	0.447506	0.102435	4.36868	1.24998e-05	0.000452732	2.19417
ENSMUSG00000021948	Prkcd	1523.43	0.448227	0.0758401	5.91015	3.41788e-09	3.27167e-07	3.7948
ENSMUSG00000000058	Cav2	683.365	0.45346	0.0955774	4.74443	2.09097e-06	9.55273e-05	2.57549
ENSMUSG00000032812	Arap1	505.519	0.454437	0.101522	4.47625	7.59665e-06	0.000295796	2.32643
ENSMUSG00000040522	Tlr8	2129.86	0.455594	0.0747622	6.0939	1.10189e-09	1.15565e-07	4.08115
ENSMUSG00000031824	6430548M08Rik	364.07	0.457526	0.121069	3.77904	0.000157432	0.00390696	1.73993
ENSMUSG00000023992	Trem2	270.735	0.457603	0.126309	3.62289	0.000291326	0.00655538	1.61791
ENSMUSG00000020654	Adcy3	2380	0.460016	0.0701498	6.55761	5.46752e-11	7.49361e-09	4.72078
ENSMUSG00000032109	Nlrx1	872.788	0.460527	0.0920962	5.0005	5.71811e-07	3.13482e-05	2.87495
ENSMUSG00000026471	Mr1	305.813	0.46216	0.123433	3.74423	0.00018095	0.00437362	1.72961
ENSMUSG00000042742	Bmt2	347.159	0.462337	0.124541	3.71233	0.000205364	0.00485665	1.70486
ENSMUSG00000038811	Gngt2	578.379	0.462994	0.10515	4.40317	1.06679e-05	0.000398346	2.30197
ENSMUSG00000041571	Selenow	328.791	0.466101	0.119844	3.88923	0.000100562	0.0027013	1.86327
ENSMUSG00000040479	Dgkz	742.998	0.471591	0.0901813	5.22937	1.70089e-07	1.07971e-05	3.19235
ENSMUSG00000042677	Zc3h12a	187.154	0.472575	0.151082	3.12793	0.00176041	0.028197	1.30165
ENSMUSG00000022503	Nubp1	263.568	0.474286	0.131273	3.61298	0.000302699	0.00673805	1.66901
ENSMUSG00000069516	Lyz2	118455	0.474733	0.0728504	6.51654	7.19485e-11	9.43229e-09	4.8152
ENSMUSG00000018381	Abi3	285.283	0.47545	0.125112	3.80018	0.00014459	0.00362425	1.82566
ENSMUSG00000032420	Nt5e	357.302	0.476574	0.149595	3.18576	0.00144376	0.0241181	1.35371
ENSMUSG00000037706	Cd81	956.508	0.476833	0.0974107	4.89508	9.82676e-07	4.97986e-05	2.86462
ENSMUSG00000041920	Slc16a6	208.359	0.480068	0.146557	3.27564	0.00105421	0.0190058	1.4292
ENSMUSG00000029175	Slc35f6	640.689	0.480867	0.104108	4.61893	3.85727e-06	0.000162666	2.60328
ENSMUSG00000006219	Fblim1	346.135	0.481777	0.116252	4.14425	3.40929e-05	0.00107925	2.15226
ENSMUSG00000043391	2510009E07Rik	156.31	0.483008	0.163133	2.96082	0.0030682	0.0437418	1.21385
ENSMUSG00000022587	Ly6e	2101.97	0.488395	0.0675936	7.22546	4.99414e-13	9.12641e-11	6.00801
ENSMUSG00000093467	Gm20659	151.588	0.489128	0.167367	2.92249	0.00347248	0.0480294	1.20294
ENSMUSG00000020652	Cenpo	1070.72	0.489991	0.0862285	5.68247	1.32762e-08	1.10431e-06	3.85962
ENSMUSG00000037788	Vopp1	500.491	0.491426	0.102845	4.77833	1.76757e-06	8.39318e-05	2.82699
ENSMUSG00000009418	Nav1	399.785	0.493648	0.133575	3.69567	0.000219309	0.00514609	1.80623
ENSMUSG00000023460	Rab12	226.205	0.495058	0.1447	3.42127	0.000623293	0.0124052	1.58681
ENSMUSG00000030793	Pycard	228.492	0.49725	0.137347	3.6204	0.000294148	0.00659428	1.75601
ENSMUSG00000025969	Nrp2	922.859	0.500496	0.111434	4.4914	7.07563e-06	0.000281647	2.57767
ENSMUSG00000032849	Abcc4	231.956	0.502736	0.13915	3.6129	0.000302796	0.00673805	1.76905
ENSMUSG00000020315	Sptbn1	916.562	0.502899	0.0824673	6.09816	1.07297e-09	1.13518e-07	4.51071
ENSMUSG00000030522	Mtmr10	348.498	0.503644	0.132096	3.81272	0.000137446	0.00347535	1.94501
ENSMUSG00000021892	Sh3bp5	391.731	0.507051	0.131359	3.86005	0.000113362	0.00295942	2.00059
ENSMUSG00000015568	Lpl	24025.7	0.509505	0.0667959	7.62779	2.38816e-14	5.05327e-12	6.94045
ENSMUSG00000028634	Hivep3	577.54	0.514273	0.109687	4.68855	2.75142e-06	0.000119801	2.85959
ENSMUSG00000019590	Cyb561	524.723	0.517399	0.0970398	5.33182	9.72308e-08	6.52852e-06	3.62811
ENSMUSG00000030798	Cd37	255.33	0.517544	0.1487	3.48047	0.000500538	0.0103728	1.70819
ENSMUSG00000044080	S100a1	719.497	0.520899	0.097683	5.33255	9.68444e-08	6.52852e-06	3.65355
ENSMUSG00000031231	Cox7b	479.512	0.522771	0.111652	4.68215	2.83875e-06	0.000123159	2.89974
ENSMUSG00000050390	C77080	756.132	0.524006	0.0918231	5.70669	1.15196e-08	9.92417e-07	4.15985
ENSMUSG00000040606	Kazn	147.23	0.524208	0.176186	2.9753	0.00292698	0.0421268	1.32812
ENSMUSG00000001588	Acap1	179.352	0.526973	0.155056	3.39859	0.00067734	0.0132191	1.67008
ENSMUSG00000016206	H2-M3	160.04	0.527293	0.163488	3.22527	0.00125853	0.0217466	1.52922
ENSMUSG00000031373	Car5b	203.884	0.532103	0.152617	3.48652	0.000489346	0.0101934	1.76147
ENSMUSG00000021109	Hif1a	699.631	0.538505	0.0993146	5.42221	5.88668e-08	4.152e-06	3.89346
ENSMUSG00000023008	Fmnl3	507.817	0.54756	0.107092	5.11297	3.17134e-07	1.8214e-05	3.55846
ENSMUSG00000048677	Tpcn2	143.753	0.552601	0.184625	2.9931	0.00276157	0.0403236	1.41402
ENSMUSG00000052688	Rab7b	213.834	0.552824	0.144429	3.82766	0.000129368	0.0033198	2.14948
ENSMUSG00000096054	Syne1	503.539	0.553046	0.125358	4.41175	1.02539e-05	0.000385667	2.75921
ENSMUSG00000020893		340.625	0.555944	0.140087	3.96855	7.23107e-05	0.00206657	2.30205
ENSMUSG00000031264	Btk	721.168	0.560166	0.0876035	6.39433	1.61253e-10	2.02591e-08	5.48542
ENSMUSG00000039166	Akap7	147.072	0.560869	0.172433	3.25269	0.00114319	0.020158	1.65001
ENSMUSG00000030067	Foxp1	216.091	0.561189	0.156194	3.59289	0.000327033	0.00720665	1.95597
ENSMUSG00000047407	Tgif1	183.944	0.561546	0.157362	3.56851	0.000359018	0.007774	1.93446
ENSMUSG00000029915	Clec5a	380.631	0.569908	0.113754	5.00999	5.4432e-07	2.99774e-05	3.56999
ENSMUSG00000025034	Trim8	306.514	0.572238	0.130164	4.3963	1.10112e-05	0.000406125	2.83725
ENSMUSG00000089672	Gm16546	484.173	0.580954	0.13008	4.46612	7.96517e-06	0.000307417	2.96217
ENSMUSG00000022199	Slc22a17	103.289	0.585877	0.195511	2.99664	0.0027297	0.0399968	1.50212
ENSMUSG00000034157	Cipc	113.251	0.58983	0.191009	3.08798	0.00201524	0.031525	1.58999
ENSMUSG00000020077	Srgn	305.338	0.594923	0.121007	4.91643	8.81368e-07	4.58197e-05	3.60217
ENSMUSG00000038712	Mindy1	194.123	0.596745	0.148204	4.0265	5.66125e-05	0.00167765	2.53443
ENSMUSG00000031337	Mtm1	383.063	0.597188	0.118626	5.0342	4.79851e-07	2.66705e-05	3.77357
ENSMUSG00000079020	Slc45a4	148.913	0.597326	0.170084	3.51195	0.000444838	0.00937971	2.00212
ENSMUSG00000019806	Aig1	157.253	0.598877	0.180198	3.32343	0.00088917	0.0164736	1.82718
ENSMUSG00000002108	Nr1h3	256.475	0.6007	0.137031	4.38369	1.16685e-05	0.000427762	2.96324
ENSMUSG00000002233	Rhoc	794.81	0.602782	0.11408	5.28384	1.26503e-07	8.29212e-06	4.15793
ENSMUSG00000020400	Tnip1	373.947	0.606594	0.142596	4.25394	2.10041e-05	0.000707672	2.83746
ENSMUSG00000071715	Ncf4	310.727	0.606615	0.132036	4.59433	4.3415e-06	0.000181815	3.25289
ENSMUSG00000022667	Cd200r1	505.403	0.608931	0.124614	4.88655	1.02617e-06	5.17133e-05	3.64676
ENSMUSG00000056724	Nbeal2	91.2901	0.625952	0.2095	2.98784	0.00280954	0.0408756	1.59703
ENSMUSG00000020423	Btg2	616.337	0.629199	0.121136	5.19414	2.05672e-07	1.27866e-05	4.20734
ENSMUSG00000025151	Maged1	250.723	0.634807	0.141418	4.48886	7.1605e-06	0.000284088	3.26612
ENSMUSG00000047090	Tmem198b	392.223	0.639864	0.138146	4.6318	3.62507e-06	0.000154495	3.4813
ENSMUSG00000063193	Cd300lb	153.581	0.645088	0.163276	3.9509	7.78592e-05	0.00218386	2.65047
ENSMUSG00000028645	Slc2a1	155.021	0.648403	0.210631	3.07839	0.00208122	0.0323892	1.73881
ENSMUSG00000037946	Fgd3	167.865	0.650676	0.163075	3.99004	6.60625e-05	0.00191534	2.71986
ENSMUSG00000035329	Fbxo33	123.121	0.652997	0.182346	3.58108	0.000342178	0.00747646	2.26312
ENSMUSG00000030539	Sema4b	120.896	0.659461	0.20787	3.17247	0.00151146	0.0250065	1.86008
ENSMUSG00000064289	Tank	227.702	0.663333	0.138035	4.80555	1.54329e-06	7.4158e-05	3.85499
ENSMUSG00000026478	Lamc1	148.041	0.669198	0.216503	3.09094	0.00199521	0.0312929	1.80684
ENSMUSG00000031429	Psmd10	225.734	0.671754	0.139629	4.81098	1.50195e-06	7.24603e-05	3.91185
ENSMUSG00000022957	Itsn1	126.109	0.675257	0.182937	3.6912	0.0002232	0.00521709	2.46557
ENSMUSG00000031700	Gpt2	107.696	0.675309	0.22246	3.03564	0.00240025	0.0359175	1.76914
ENSMUSG00000031934	Panx1	103.617	0.676038	0.20075	3.36756	0.000758375	0.0145418	2.10932
ENSMUSG00000036181	Hist1h1c	243.366	0.680209	0.175472	3.87644	0.000105996	0.00282835	2.70363
ENSMUSG00000024462	Gabbr1	113.009	0.681116	0.208268	3.27038	0.00107401	0.0192761	2.02223
ENSMUSG00000033207	Mamdc2	261.36	0.683743	0.158246	4.32077	1.55487e-05	0.000540441	3.28765
ENSMUSG00000054626	Xlr	202.516	0.700369	0.183216	3.82264	0.000132032	0.00337381	2.71696
ENSMUSG00000050967	Creg2	112.152	0.703653	0.195864	3.59256	0.000327439	0.00720665	2.45214
ENSMUSG00000037349	Nudt22	69.944	0.70664	0.238453	2.96343	0.00304227	0.0434749	1.77847
ENSMUSG00000034041	Lyl1	107.662	0.706794	0.197414	3.58027	0.000343242	0.00748616	2.44862
ENSMUSG00000054986	Sec14l3	117.085	0.720318	0.231728	3.10846	0.00188065	0.0297704	1.96337
ENSMUSG00000052415	Tchh	85.2911	0.721602	0.223709	3.22563	0.00125694	0.0217466	2.09314
ENSMUSG00000049047	Armcx3	129.615	0.728404	0.186025	3.91563	9.01692e-05	0.00248295	2.94635
ENSMUSG00000086976	Gm12316	131.615	0.734856	0.176182	4.171	3.03269e-05	0.000978003	3.32021
ENSMUSG00000054008	Ndst1	297.103	0.735551	0.129815	5.66616	1.46035e-08	1.20639e-06	5.76344
ENSMUSG00000021458	2010111I01Rik	90.1893	0.740733	0.221485	3.34439	0.000824644	0.0156384	2.28422
ENSMUSG00000051169	Rpusd3	65.3278	0.745747	0.251732	2.96247	0.00305182	0.0435598	1.87588
ENSMUSG00000031647	Mfap3l	82.5897	0.748545	0.232539	3.219	0.00128637	0.0221326	2.16377
ENSMUSG00000041642	Kif21b	78.4644	0.751019	0.233428	3.21735	0.00129382	0.0221974	2.16904
ENSMUSG00000039043	Arpin	117.638	0.773562	0.200151	3.86489	0.000111139	0.00291402	3.05877
ENSMUSG00000042700	Sipa1l1	324.835	0.776412	0.128034	6.06409	1.32703e-09	1.34498e-07	6.8923
ENSMUSG00000043079	Synpo	227.774	0.782545	0.141772	5.51975	3.3949e-08	2.65882e-06	5.84496
ENSMUSG00000029304	Spp1	2748.57	0.788143	0.153163	5.14578	2.66411e-07	1.60659e-05	5.18161
ENSMUSG00000029802	Abcg2	89.4318	0.792102	0.219456	3.60939	0.000306913	0.00680456	2.78264
ENSMUSG00000024768	Lipf	180.111	0.800393	0.162868	4.91435	8.90761e-07	4.61093e-05	4.84257
ENSMUSG00000037418	Best1	219.421	0.802295	0.161713	4.96124	7.00449e-07	3.70531e-05	4.93782
ENSMUSG00000015243	Abca1	1224.43	0.802631	0.220233	3.64446	0.000267959	0.00607491	2.86694
ENSMUSG00000031431	Tsc22d3	1692.02	0.802962	0.0790727	10.1547	3.15661e-24	2.1151e-21	18.8702
ENSMUSG00000023961	Enpp4	93.0875	0.812329	0.217612	3.73292	0.00018927	0.00454739	3.02424
ENSMUSG00000036667	Tcaf1	328.304	0.81528	0.127255	6.40668	1.4872e-10	1.88811e-08	8.01227
ENSMUSG00000069515	Lyz1	69.3541	0.825655	0.259542	3.1812	0.00146667	0.024433	2.33963
ENSMUSG00000025355	Mmp19	1264.31	0.827731	0.181633	4.55717	5.1847e-06	0.000212696	4.37479
ENSMUSG00000028111	Ctsk	2128.63	0.834135	0.181688	4.59102	4.41089e-06	0.000184082	4.46719
ENSMUSG00000034591	Slc41a2	143.934	0.834979	0.175527	4.75699	1.96497e-06	9.04563e-05	4.76493
ENSMUSG00000037411	Serpine1	982.556	0.840458	0.1079	7.7892	6.7434e-15	1.50615e-12	11.9102
ENSMUSG00000033792	Atp7a	477.755	0.843778	0.106717	7.90672	2.64267e-15	6.64026e-13	12.3006
ENSMUSG00000002043	Trappc6a	169.258	0.847419	0.162328	5.22043	1.78512e-07	1.12724e-05	5.71867
ENSMUSG00000035969	Rusc2	185.299	0.847657	0.19702	4.3024	1.6896e-05	0.000583904	4.0452
ENSMUSG00000047139	Cd24a	945.204	0.849944	0.0962848	8.8274	1.07135e-18	3.80045e-16	15.2736
ENSMUSG00000031438	Rnf128	83.4662	0.85741	0.260728	3.28852	0.00100716	0.0182668	2.56957
ENSMUSG00000015340	Cybb	16435.8	0.860272	0.0613946	14.0122	1.31335e-44	3.96008e-41	37.7501
ENSMUSG00000063382	Bcl9l	149.51	0.868348	0.192547	4.50979	6.48914e-06	0.000262636	4.50483
ENSMUSG00000026307	Scly	120.153	0.870185	0.201366	4.32142	1.55029e-05	0.000540405	4.18523
ENSMUSG00000010663	Fads1	81.6967	0.873044	0.272741	3.20101	0.00136948	0.0232311	2.49991
ENSMUSG00000032014	Oaf	94.9698	0.876569	0.232225	3.77465	0.000160231	0.00395579	3.3268
ENSMUSG00000020604		167.305	0.87893	0.176854	4.96982	6.70154e-07	3.59232e-05	5.42636
ENSMUSG00000060002	Chpt1	302.936	0.879721	0.141657	6.21021	5.29155e-10	6.02089e-08	8.16066
ENSMUSG00000070529	Wfdc10	84.7612	0.903325	0.273338	3.30479	0.000950479	0.017343	2.7299
ENSMUSG00000057530	Ece1	87.4723	0.904944	0.283953	3.18695	0.00143783	0.0240856	2.57212
ENSMUSG00000032377	Plscr4	100.446	0.911858	0.214935	4.24248	2.21064e-05	0.000736534	4.24514
ENSMUSG00000021796	Bmpr1a	86.162	0.917886	0.237462	3.8654	0.000110906	0.00291402	3.63028
ENSMUSG00000038970	Lmtk2	153.722	0.919708	0.178389	5.15563	2.52781e-07	1.53206e-05	6.06755
ENSMUSG00000030020	Prickle2	151.805	0.925501	0.19326	4.78888	1.67712e-06	7.99516e-05	5.34517
ENSMUSG00000046546	Fam43a	54.391	0.927598	0.278375	3.33218	0.000861673	0.0161376	2.84277
ENSMUSG00000026180	Cxcr2	88.1703	0.932889	0.227957	4.09239	4.26952e-05	0.00130697	4.07637
ENSMUSG00000053580	Tanc2	355.243	0.938689	0.126389	7.427	1.11088e-13	2.19644e-11	12.1601
ENSMUSG00000045382	Cxcr4	594.837	0.946049	0.0944206	10.0195	1.25108e-23	7.54463e-21	21.6671
ENSMUSG00000025875	Tspan17	80.9006	0.946338	0.241896	3.91218	9.14682e-05	0.00250108	3.822
ENSMUSG00000060550	H2-Q7	79.7715	0.946732	0.246899	3.83449	0.000125827	0.00325752	3.69247
ENSMUSG00000009772		297.506	0.950645	0.129228	7.35633	1.89029e-13	3.67723e-11	12.0955
ENSMUSG00000068735	Trp53i11	368.096	0.952053	0.138796	6.85939	6.91548e-12	1.05579e-09	10.6251
ENSMUSG00000018008	Cyth4	1487.47	0.952167	0.0891384	10.6819	1.23711e-26	1.14775e-23	24.6684
ENSMUSG00000034593	Myo5a	465.342	0.954879	0.280778	3.40083	0.000671808	0.0131697	3.0296
ENSMUSG00000079429	Mroh2a	83.1238	0.960564	0.236075	4.0689	4.72361e-05	0.00144232	4.15513
ENSMUSG00000040111	Gramd1b	140.114	0.960894	0.175119	5.48711	4.08571e-08	3.06073e-06	7.09979
ENSMUSG00000022421	Nptxr	87.2703	0.965039	0.229636	4.20247	2.64015e-05	0.000864371	4.41831
ENSMUSG00000061825	Ces2c	52.5015	0.987848	0.280528	3.52138	0.000429304	0.00908393	3.32632
ENSMUSG00000017607	Tns4	37.186	0.988021	0.339792	2.90772	0.00364071	0.0496165	2.4096
ENSMUSG00000039953	Clstn1	46.7294	0.995507	0.323264	3.07955	0.00207316	0.0323472	2.67131
ENSMUSG00000029761	Cald1	78.2457	0.995745	0.280872	3.54519	0.000392333	0.0084198	3.39185
ENSMUSG00000041757	Plekha6	66.7755	0.996153	0.255398	3.9004	9.60357e-05	0.00260289	4.00211
ENSMUSG00000017002	Slpi	1375.15	0.997228	0.0926794	10.76	5.31901e-27	5.34605e-24	26.2013
ENSMUSG00000022636	Alcam	276.032	0.99903	0.130528	7.65376	1.9519e-14	4.20391e-12	13.6962
ENSMUSG00000036545	Adamts2	228.177	1.00007	0.145695	6.86418	6.68727e-12	1.04747e-09	11.1756
ENSMUSG00000044583	Tlr7	1435.08	1.00965	0.080381	12.5608	3.46706e-36	5.22703e-33	35.8023
ENSMUSG00000060591	Ifitm2	81.6332	1.01255	0.269099	3.76276	0.000168049	0.00410291	3.82195
ENSMUSG00000054932	Afp	54.1723	1.0133	0.276085	3.67025	0.000242309	0.00560939	3.66372
ENSMUSG00000020589	Fam49a	114.866	1.0148	0.2237	4.53643	5.72154e-06	0.000233133	5.32008
ENSMUSG00000085297	Gm11651	43.2443	1.01603	0.323057	3.14504	0.00166062	0.0269203	2.82428
ENSMUSG00000095041	AC149090.1	388.027	1.01894	0.125295	8.13232	4.21137e-16	1.18124e-13	15.6668
ENSMUSG00000030159	Clec1b	222.26	1.0362	0.152992	6.77287	1.26252e-11	1.87991e-09	11.2933
ENSMUSG00000020681	Ace	459.449	1.03687	0.110494	9.38398	6.3526e-21	2.83773e-18	20.9418
ENSMUSG00000036585	Fgf1	162.338	1.04186	0.208799	4.98977	6.04518e-07	3.28427e-05	6.47889
ENSMUSG00000059810	Rgs3	46.8433	1.04947	0.315739	3.32385	0.000887841	0.0164736	3.20263
ENSMUSG00000033777	Tlr13	614.416	1.05598	0.113357	9.3156	1.21267e-20	5.22356e-18	21.0312
ENSMUSG00000038776	Ephx1	72.1688	1.05892	0.244567	4.32979	1.49254e-05	0.00052636	5.11045
ENSMUSG00000007655	Cav1	299.477	1.06028	0.296836	3.57194	0.000354347	0.00768665	3.65857
ENSMUSG00000024140	Epas1	290.194	1.06043	0.16833	6.29974	2.98141e-10	3.66926e-08	10.1013
ENSMUSG00000018909	Arrb1	94.5326	1.06159	0.222972	4.76111	1.92531e-06	8.93123e-05	6.06753
ENSMUSG00000002980	Bcam	145.064	1.08317	0.182172	5.94584	2.7505e-09	2.71916e-07	9.27254
ENSMUSG00000025876	Unc5a	74.0789	1.09407	0.264482	4.13666	3.52397e-05	0.00111263	4.87186
ENSMUSG00000027002	Nckap1	50.8111	1.09815	0.303836	3.6143	0.000301159	0.00672645	3.86683
ENSMUSG00000033788	Dysf	142.866	1.1003	0.199704	5.50963	3.59584e-08	2.79803e-06	8.19082
ENSMUSG00000022665	Ccdc80	551.717	1.10058	0.221761	4.96294	6.94356e-07	3.68926e-05	6.77785
ENSMUSG00000028327	Stra6l	92.0926	1.1073	0.260531	4.25015	2.13631e-05	0.000717717	5.17144
ENSMUSG00000034652	Cd300a	235.918	1.11053	0.148591	7.47372	7.79582e-14	1.56709e-11	14.557
ENSMUSG00000033287	Kctd17	36.0281	1.11397	0.363544	3.06419	0.00218263	0.0336202	2.96429
ENSMUSG00000021608	Lpcat1	58.5774	1.12643	0.27444	4.10448	4.05222e-05	0.00126403	4.94764
ENSMUSG00000032366	Tpm1	27.3374	1.13717	0.387183	2.93704	0.00331359	0.0464641	2.81985
ENSMUSG00000026271	Gpr35	113.656	1.13883	0.203687	5.59109	2.25652e-08	1.80238e-06	8.70815
ENSMUSG00000073409	H2-Q6	97.1166	1.15366	0.24397	4.72871	2.25954e-06	0.000102069	6.51357
ENSMUSG00000025511	Tspan4	59.7973	1.15546	0.274074	4.21587	2.48818e-05	0.000819944	5.31987
ENSMUSG00000026723	Trdmt1	104.057	1.15604	0.211681	5.46125	4.72788e-08	3.43512e-06	8.46841
ENSMUSG00000061666	Gdpd1	49.6966	1.15834	0.298687	3.87812	0.000105269	0.00281518	4.60754
ENSMUSG00000024190	Dusp1	416.597	1.17261	0.275653	4.25394	2.10041e-05	0.000707672	5.48512
ENSMUSG00000038663	Fsd2	50.2309	1.17593	0.29704	3.95885	7.53129e-05	0.00213729	4.84853
ENSMUSG00000030142	Clec4e	168.47	1.18281	0.214958	5.50251	3.74428e-08	2.87642e-06	8.78429
ENSMUSG00000038872	Zfhx3	114.256	1.18407	0.233275	5.07585	3.85769e-07	2.17419e-05	7.59423
ENSMUSG00000041801	Phlda3	309.79	1.18437	0.162466	7.28995	3.10062e-13	5.84321e-11	14.8147
ENSMUSG00000058290	Espl1	161.032	1.18851	0.177654	6.69001	2.23162e-11	3.24284e-09	12.6592
ENSMUSG00000037434	Slc30a1	57.9253	1.1984	0.274869	4.35988	1.30134e-05	0.000464363	5.8549
ENSMUSG00000027611	Procr	31.1528	1.21918	0.366941	3.32256	0.000891968	0.0165	3.71808
ENSMUSG00000028525	Pde4b	306.039	1.21989	0.156095	7.815	5.49616e-15	1.27479e-12	17.3955
ENSMUSG00000033082	Clec1a	48.1332	1.2256	0.310088	3.95244	7.73575e-05	0.00217485	5.03906
ENSMUSG00000019790	Stxbp5	89.3723	1.22698	0.248794	4.93173	8.15047e-07	4.25553e-05	7.47088
ENSMUSG00000018865	Sult4a1	26.5736	1.24176	0.411204	3.01983	0.00252918	0.0375209	3.22489
ENSMUSG00000020577	Tspan13	31.4095	1.25101	0.382231	3.27293	0.0010644	0.0191322	3.71913
ENSMUSG00000044770	Scml4	48.4277	1.26439	0.326753	3.86955	0.000109038	0.00289036	5.01003
ENSMUSG00000040584	Abcb1a	36.6311	1.2677	0.351183	3.6098	0.000306435	0.00680456	4.45427
ENSMUSG00000039699	Batf2	22.8326	1.26805	0.432738	2.93029	0.00338651	0.0470934	3.13239
ENSMUSG00000040722	Scamp5	29.0536	1.28529	0.408069	3.14968	0.00163449	0.0265325	3.5816
ENSMUSG00000024381	Bin1	90.5989	1.28534	0.230116	5.58564	2.32844e-08	1.84759e-06	9.81095
ENSMUSG00000037419	Endod1	155.331	1.28556	0.176842	7.26956	3.60652e-13	6.69203e-11	15.9961
ENSMUSG00000040564	Apoc1	44.9121	1.29233	0.398577	3.24235	0.00118548	0.0207335	3.78149
ENSMUSG00000046598	Bdh1	68.8926	1.2939	0.265896	4.86617	1.13783e-06	5.69435e-05	7.69082
ENSMUSG00000036745	Ttll7	57.5473	1.29526	0.323244	4.00705	6.14815e-05	0.00178681	5.45466
ENSMUSG00000050530	Fam171a1	123.769	1.29616	0.212794	6.09114	1.12109e-09	1.16564e-07	11.6011
ENSMUSG00000031365	Zfp275	28.5103	1.30129	0.406051	3.20476	0.00135176	0.0229952	3.73354
ENSMUSG00000040703	Cyp2s1	40.8351	1.32333	0.356792	3.70898	0.000208099	0.0049117	4.87216
ENSMUSG00000052861	Dnah6	33.4733	1.3297	0.361668	3.67659	0.000236373	0.00548249	4.82204
ENSMUSG00000018800	Abca5	22.4665	1.34124	0.451721	2.96918	0.00298595	0.0428732	3.38652
ENSMUSG00000021990	Spata13	47.6233	1.34519	0.356656	3.77168	0.000162154	0.00398318	5.09837
ENSMUSG00000021823	Vcl	40.8355	1.34785	0.334947	4.02406	5.72026e-05	0.00169098	5.71836
ENSMUSG00000020019	Ntn4	35.2086	1.36329	0.373974	3.64541	0.000266967	0.00606381	4.87177
ENSMUSG00000024066	Xdh	211.871	1.36434	0.151024	9.03394	1.65599e-19	6.31753e-17	25.6236
ENSMUSG00000032741	Tpcn1	21.0022	1.36561	0.460028	2.96853	0.00299224	0.0429125	3.4468
ENSMUSG00000072812	Ahnak2	532.123	1.36587	0.113715	12.0113	3.09881e-33	3.73748e-30	44.4028
ENSMUSG00000048330	Ric3	30.2087	1.37776	0.383818	3.58963	0.000331147	0.00727498	4.79459
ENSMUSG00000006360	Crip1	100.388	1.38219	0.237334	5.82379	5.75268e-09	5.42055e-07	11.3894
ENSMUSG00000026365	Cfh	25.6947	1.38625	0.418813	3.30994	0.000933156	0.0170786	4.20039
ENSMUSG00000000359	Rem1	130.661	1.39346	0.203103	6.86085	6.84516e-12	1.05579e-09	15.5574
ENSMUSG00000036086	Zranb3	62.9418	1.39943	0.269104	5.20033	1.9894e-07	1.24322e-05	9.37795
ENSMUSG00000032122	Slc37a2	244.731	1.40144	0.347085	4.03774	5.39679e-05	0.00161116	5.98115
ENSMUSG00000074794	Arrdc3	288.089	1.40538	0.340821	4.12353	3.73105e-05	0.00117188	6.22328
ENSMUSG00000032826	Ank2	26.2159	1.42968	0.409353	3.49254	0.000478458	0.00998388	4.74676
ENSMUSG00000034641	cd300Id	454.34	1.44241	0.111675	12.9161	3.65072e-38	7.33855e-35	54.0005
ENSMUSG00000053617	Sh3pxd2a	45.369	1.46179	0.334904	4.3648	1.27242e-05	0.000456656	7.15598
ENSMUSG00000029381	Shroom3	46.0855	1.46822	0.326682	4.49434	6.97873e-06	0.00027871	7.57047
ENSMUSG00000036103	Colec12	264.654	1.48101	0.316801	4.67488	2.94128e-06	0.00012715	8.19213
ENSMUSG00000056529	Ptafr	39.856	1.483	0.345191	4.29617	1.73776e-05	0.000595431	7.05908
ENSMUSG00000049086	Bmyc	20.2547	1.48555	0.469998	3.16076	0.0015736	0.025787	4.16415
ENSMUSG00000030433	Sbk2	53.1489	1.48951	0.293056	5.0827	3.72108e-07	2.10704e-05	9.57658
ENSMUSG00000027030	Stk39	83.7806	1.51996	0.255881	5.94012	2.84822e-09	2.77035e-07	12.9887
ENSMUSG00000079547	H2-DMb1	825.575	1.52404	0.212348	7.1771	7.12078e-13	1.28185e-10	18.5132
ENSMUSG00000030786	Itgam	33.9666	1.52738	0.367324	4.15814	3.20853e-05	0.00102376	6.86359
ENSMUSG00000074604	Mgst2	28.1223	1.5364	0.397696	3.86326	0.000111885	0.00292722	6.07068
ENSMUSG00000036402	Gng12	169.167	1.53746	0.215068	7.14873	8.7582e-13	1.55342e-10	18.5381
ENSMUSG00000032012	Nectin1	32.8415	1.55817	0.386891	4.02742	5.63917e-05	0.00167522	6.62035
ENSMUSG00000079298	Klrb1b	126.007	1.57786	0.202158	7.80507	5.9468e-15	1.35329e-12	22.4462
ENSMUSG00000015980	Lrrc27	14.7365	1.59607	0.540717	2.95177	0.00315963	0.0447806	3.99075
ENSMUSG00000018920	Cxcl16	32.4904	1.61072	0.404004	3.9869	6.69427e-05	0.00193157	6.72364
ENSMUSG00000102918	Pcdhgc3	38.9443	1.64932	0.35583	4.63514	3.56692e-06	0.000152556	8.98503
ENSMUSG00000039062	Anpep	63.2171	1.65367	0.321939	5.1366	2.79748e-07	1.66209e-05	10.8369
ENSMUSG00000030760	Acer3	24.9193	1.66354	0.443873	3.74778	0.000178409	0.00432957	6.2359
ENSMUSG00000013236	ptprs	336.697	1.66655	0.133205	12.5111	6.48955e-36	8.69672e-33	58.6422
ENSMUSG00000021322	Aoah	13.8925	1.68854	0.573906	2.94219	0.00325899	0.045919	4.19926
ENSMUSG00000006235	Epor	32.4819	1.69859	0.394977	4.30048	1.70431e-05	0.000585631	8.09965
ENSMUSG00000019577	pdk4	240.802	1.701	0.163778	10.386	2.8708e-25	2.4732e-22	41.746
ENSMUSG00000042439	Zfp532	49.1904	1.72599	0.348316	4.95524	7.22393e-07	3.80471e-05	10.5997
ENSMUSG00000036067	Slc2a6	82.7253	1.75001	0.252746	6.92397	4.39148e-12	7.06208e-10	19.8755
ENSMUSG00000041729	Coro2b	500.35	1.75278	0.116406	15.0575	3.08252e-51	1.23928e-47	88.5349
ENSMUSG00000037071	Scd1	393.489	1.80976	0.156636	11.5539	7.05379e-31	7.73416e-28	54.5672
ENSMUSG00000087612	A230005M16Rik	15.0726	1.8213	0.596138	3.05517	0.00224929	0.0342842	4.82273
ENSMUSG00000053219	Raet1e	20.8534	1.82553	0.479065	3.81061	0.000138624	0.0034978	7.0432
ENSMUSG00000030605	Mfge8	118.254	1.83208	0.232978	7.86373	3.72858e-15	9.17764e-13	26.434
ENSMUSG00000036098	Myrf	74.4971	1.84199	0.29577	6.22779	4.73051e-10	5.53929e-08	17.1767
ENSMUSG00000019122	ccl9	395.879	1.84415	0.469844	3.92504	8.67152e-05	0.0023933	7.49078
ENSMUSG00000027646	Src	56.5011	1.85071	0.319839	5.78636	7.19262e-09	6.62216e-07	15.0705
ENSMUSG00000035168	Tanc1	98.9693	1.88913	0.222774	8.48003	2.25136e-17	6.78842e-15	31.4495
ENSMUSG00000062372	Otof	22.2479	1.89086	0.471484	4.01045	6.06041e-05	0.00176557	7.9747
ENSMUSG00000024743	Syt7	17.8411	1.8936	0.553808	3.41923	0.00062799	0.0124575	6.06339
ENSMUSG00000033192	Lpcat2	78.9864	1.90524	0.261086	7.29736	2.93469e-13	5.6183e-11	23.8773
ENSMUSG00000026303	Mlph	152.228	1.91243	0.405024	4.72177	2.33796e-06	0.000105217	10.7692
ENSMUSG00000070306	Ccdc153	14.4425	1.91749	0.595957	3.2175	0.00129315	0.0221974	5.53839
ENSMUSG00000028583	Pdpn	93.1295	1.92047	0.249428	7.69949	1.36607e-14	2.99568e-12	26.6264
ENSMUSG00000101906	Mrgprc2-ps	12.0364	1.92787	0.631452	3.05308	0.00226509	0.0344071	5.09906
ENSMUSG00000005125	Ndrg1	62.6018	1.9342	0.294372	6.5706	5.01116e-11	6.94709e-09	19.9224
ENSMUSG00000033565	Rbfox2	22.5807	1.94119	0.456866	4.24893	2.14796e-05	0.000719625	9.06143
ENSMUSG00000033066	Gas7	18.151	1.94167	0.513958	3.77788	0.000158169	0.0039172	7.38006
ENSMUSG00000022235	cmbl	134.5	1.96042	0.193959	10.1074	5.12238e-24	3.25163e-21	45.6593
ENSMUSG00000056054	S100a8	35.6835	1.97357	0.373714	5.28096	1.28511e-07	8.37819e-06	13.6
ENSMUSG00000027398	Il1b	147.692	1.98079	0.496765	3.98737	6.681e-05	0.00193157	8.27009
ENSMUSG00000055027	Smyd1	26.3992	1.98483	0.453894	4.37289	1.2261e-05	0.000448122	9.74843
ENSMUSG00000103309	BC037039	25.3583	1.99219	0.467193	4.26417	2.00643e-05	0.000681677	9.35847
ENSMUSG00000030259	Rassf8	23.2922	1.99242	0.486504	4.09538	4.21469e-05	0.00129839	8.71731
ENSMUSG00000049723	Mmp12	88.2369	1.99912	0.305066	6.55306	5.6371e-11	7.63922e-09	20.4888
ENSMUSG00000070803	Cited4	24.8863	2.05995	0.465217	4.42793	9.51434e-06	0.000360533	10.3443
ENSMUSG00000041439	Mfsd6	127.744	2.06115	0.218473	9.43433	3.93482e-21	1.8253e-18	42.0579
ENSMUSG00000022371	Col14a1	36.7201	2.08719	0.369992	5.64117	1.68895e-08	1.36714e-06	16.2225
ENSMUSG00000073802	Cdkn2b	20.8791	2.09491	0.496498	4.21937	2.44985e-05	0.000809524	9.65933
ENSMUSG00000037606	Osbpl5	33.6437	2.09538	0.390772	5.36217	8.22299e-08	5.66728e-06	14.8457
ENSMUSG00000034485	Uaca	14.8932	2.10903	0.593314	3.55466	0.00037847	0.0081513	7.21702
ENSMUSG00000028278	Rragd	9.52573	2.12235	0.725077	2.92707	0.00342172	0.047436	5.2332
ENSMUSG00000029417	Cxcl9	35.4254	2.15691	0.445258	4.84418	1.27135e-06	6.23321e-05	12.7166
ENSMUSG00000023868	Pde10a	29.1497	2.16157	0.420442	5.14119	2.73001e-07	1.63003e-05	14.1882
ENSMUSG00000029207	Apbb2	17.3177	2.20653	0.55404	3.98263	6.81573e-05	0.00196192	9.1935
ENSMUSG00000042349	Ikbke	42.0292	2.2264	0.352791	6.31082	2.7756e-10	3.45119e-08	21.2769
ENSMUSG00000025351	Cd63	1017.8	2.23605	0.254335	8.79176	1.47233e-18	5.07364e-16	39.8732
ENSMUSG00000019558	Slc6a8	19.677	2.26269	0.539809	4.19165	2.76937e-05	0.000900306	10.3125
ENSMUSG00000035914	Cd276	39.699	2.29466	0.386897	5.93091	3.01252e-09	2.90672e-07	19.5529
ENSMUSG00000073555	Gm4951	15.9637	2.30774	0.631856	3.65231	0.000259891	0.00594146	8.27372
ENSMUSG00000025006	Sorbs1	30.1542	2.3214	0.451238	5.14451	2.68216e-07	1.60943e-05	15.2551
ENSMUSG00000013584	Aldh1a2	35.5895	2.32436	0.405371	5.7339	9.81449e-09	8.51601e-07	18.6138
ENSMUSG00000028517	Plpp3	55.5405	2.34506	0.381326	6.14975	7.76033e-10	8.50885e-08	21.3638
ENSMUSG00000074657	Kif5a	10.5825	2.35945	0.726769	3.2465	0.00116834	0.0205114	6.91894
ENSMUSG00000026358	Rgs1	74.0336	2.38291	0.274806	8.67122	4.27515e-18	1.39358e-15	41.3888
ENSMUSG00000029851	Tcaf2	9.50477	2.40147	0.765465	3.13727	0.00170528	0.0275333	6.64776
ENSMUSG00000005802	Slc30a4	33.812	2.4283	0.420219	5.77864	7.53053e-09	6.829e-07	19.7255
ENSMUSG00000025372	Baiap2	12.5014	2.45846	0.668235	3.67903	0.000234119	0.00545118	8.9256
ENSMUSG00000001025	S100a6	113.621	2.46181	0.553647	4.44654	8.72643e-06	0.000333068	12.4547
ENSMUSG00000028245	Nsmaf	11.5178	2.48079	0.742996	3.3389	0.000841101	0.0158261	7.62881
ENSMUSG00000032285	Dnaja4	46.1583	2.49177	0.354488	7.02921	2.07702e-12	3.51412e-10	29.1103
ENSMUSG00000008575	Nfib	8.03298	2.51965	0.831593	3.02991	0.00244625	0.0364684	6.58007
ENSMUSG00000023960	Enpp5	67.6333	2.52914	0.2884	8.76955	1.79378e-18	6.00967e-16	44.8827
ENSMUSG00000021904	Sema3g	9.15162	2.56166	0.79467	3.22355	0.00126613	0.0218466	7.42245
ENSMUSG00000065987	Cd209b	92.3673	2.57419	0.24883	10.3452	4.40215e-25	3.53962e-22	62.6978
ENSMUSG00000073421	H2-Ab1	2581.33	2.60385	0.531284	4.90106	9.53226e-07	4.87155e-05	15.6773
ENSMUSG00000024610	Cd74 antigen	12365.8	2.61109	0.545181	4.7894	1.67279e-06	7.99516e-05	15.0831
ENSMUSG00000037095	Lrg1	147.544	2.63908	0.422028	6.25331	4.01836e-10	4.79856e-08	24.7966
ENSMUSG00000033213	AA467197	13.6497	2.67519	0.662107	4.04042	5.33561e-05	0.00160481	11.4306
ENSMUSG00000056313	Tcim	19.2754	2.68713	0.553027	4.85895	1.18008e-06	5.88138e-05	15.9296
ENSMUSG00000022504	Ciita	185.473	2.70365	0.209853	12.8835	5.57132e-38	9.59939e-35	100.722
ENSMUSG00000036594	H2-Aa	3232.88	2.71171	0.529771	5.11865	3.07725e-07	1.79298e-05	17.6582
ENSMUSG00000049804	Armcx4	26.6712	2.74632	0.515116	5.33145	9.74326e-08	6.52852e-06	19.2552
ENSMUSG00000002885	Adgre5	47.8827	2.78026	0.355608	7.81833	5.35267e-15	1.26585e-12	39.6783
ENSMUSG00000030523	Trpm1	18.1252	2.8106	0.598601	4.69528	2.66239e-06	0.000116768	15.6683
ENSMUSG00000040828	Catsperd	10.0848	2.827	0.827769	3.4152	0.000637351	0.0126225	9.03401
ENSMUSG00000075611	Gm11545	9.21248	2.83639	0.819748	3.46007	0.000540029	0.0110395	9.26814
ENSMUSG00000076441	Ass1	21.9145	2.90433	0.995933	2.91619	0.00354334	0.0485638	7.11732
ENSMUSG00000026822	Lcn2	15.8372	2.9427	0.630807	4.66497	3.08658e-06	0.000132954	16.2158
ENSMUSG00000023092	Fhl1	13.0849	3.00108	0.708986	4.23292	2.30675e-05	0.000766439	13.916
ENSMUSG00000060586	H2-Eb1	1979.4	3.11919	0.547993	5.69203	1.25538e-08	1.06628e-06	24.6454
ENSMUSG00000003355	Fkbp11	6.98405	3.12477	0.971561	3.21624	0.00129881	0.0222198	9.01952
ENSMUSG00000061601	Pclo	10.5698	3.15736	0.823427	3.83442	0.00012586	0.00325752	12.3141
ENSMUSG00000059854	Hydin	10.5991	3.1588	0.800589	3.94559	7.96043e-05	0.00222247	12.9481
ENSMUSG00000005360	Slc1a3	163.02	3.16018	0.457673	6.90488	5.02464e-12	7.97396e-10	35.7065
ENSMUSG00000075307	Klhl41	33.8699	3.22074	0.458511	7.02435	2.15066e-12	3.5533e-10	37.5777
ENSMUSG00000035441	Myo1d	53.3038	3.24549	0.407109	7.97205	1.56066e-15	4.1829e-13	48.055
ENSMUSG00000097736	9530059O14Rik	5.81465	3.2622	1.11242	2.93252	0.00336229	0.0469486	8.06862
ENSMUSG00000039607	Rbms3	28.1696	3.29816	0.571531	5.77074	7.89224e-09	6.99914e-07	26.7243
ENSMUSG00000079011	Gm11033	17.2007	3.32288	0.728295	4.56255	5.05357e-06	0.000208024	17.5993
ENSMUSG00000042485	Mustn1	25.5905	3.35749	0.542712	6.18651	6.15122e-10	6.93363e-08	30.926
ENSMUSG00000025586	Cpeb1	40.043	3.36463	0.428816	7.84634	4.28366e-15	1.0333e-12	48.3437
ENSMUSG00000054863	Fam19a5	19.3002	3.36796	0.615602	5.471	4.47498e-08	3.27107e-06	24.7518
ENSMUSG00000097654	Gm26714	6.14337	3.37846	1.10149	3.06718	0.00216091	0.0334567	9.00482
ENSMUSG00000052477	RIKEN cDNA C130026I21 gene	59.198	3.46766	0.383904	9.03262	1.67616e-19	6.31753e-17	65.1077
ENSMUSG00000024501	Dpysl3	20.2862	3.50511	0.637702	5.49648	3.87457e-08	2.9207e-06	25.9791
ENSMUSG00000055555	4930502E18Rik	52.695	3.51393	0.386427	9.09339	9.5996e-20	3.85936e-17	66.827
ENSMUSG00000044303	Cdkn2a	14.8079	3.65252	0.738526	4.94568	7.58776e-07	3.97896e-05	22.353
ENSMUSG00000026986	Hnmt	28.5697	3.69134	1.18644	3.11128	0.00186276	0.0295615	10.0768
ENSMUSG00000023830	Igf2r	45.9074	3.69856	0.45861	8.06471	7.34118e-16	2.01232e-13	55.9749
ENSMUSG00000022656	Nectin3	13.379	3.73347	0.794157	4.70117	2.58674e-06	0.000114281	20.8598
ENSMUSG00000028108	Ecm1	193.179	3.84754	0.403046	9.54615	1.34609e-21	6.49409e-19	80.3017
ENSMUSG00000037492	Zmat4	23.675	3.88128	0.621222	6.24782	4.16229e-10	4.92171e-08	36.409
ENSMUSG00000025854	Fam20c	54.4346	3.94565	0.426881	9.24299	2.39707e-20	9.96934e-18	77.4149
ENSMUSG00000008845	Cd163	6.29504	3.97465	1.2025	3.30531	0.000948699	0.0173368	12.0149
ENSMUSG00000027962	Vcam1	35.7098	4.25275	1.04919	4.05337	5.04843e-05	0.00152604	18.2734
ENSMUSG00000020121	Srgap1	21.922	4.26999	0.718543	5.94257	2.80593e-09	2.7514e-07	36.5166
ENSMUSG00000073418	C4b	195.581	4.35604	0.610178	7.13897	9.40342e-13	1.64369e-10	52.3889
ENSMUSG00000021779	Thrb	17.2258	4.4497	0.831025	5.35447	8.58079e-08	5.88028e-06	31.4437
ENSMUSG00000000266	Mid2	13.0542	4.53294	0.989777	4.57976	4.65507e-06	0.000193603	24.17
ENSMUSG00000090252	Gm16028	18.6152	4.5475	0.827193	5.49751	3.85194e-08	2.9207e-06	33.7166
ENSMUSG00000066842	Hmcn1	122.536	4.60154	0.474729	9.69297	3.22989e-22	1.62315e-19	98.8908
ENSMUSG00000026610	Esrrg	61.8214	4.614	0.470695	9.80254	1.09793e-22	6.01913e-20	101.321
ENSMUSG00000058317	Ube2e2	5.41722	4.62372	1.37474	3.36335	0.000770036	0.0146953	14.3959
ENSMUSG00000079808	AC168977.1	34.5445	4.67544	0.624978	7.48096	7.37817e-14	1.50827e-11	61.3981
ENSMUSG00000026246	Alppl2	30.6382	4.707	0.666055	7.06699	1.5833e-12	2.72802e-10	55.5447
ENSMUSG00000043003	Rasef	69.7195	4.77212	0.462643	10.3149	6.03379e-25	4.54835e-22	115.578
ENSMUSG00000033377	Palmd	6.59039	4.87392	1.39857	3.48494	0.000492255	0.0102364	16.122
ENSMUSG00000003665	Has1	13.153	5.08189	1.09877	4.62506	3.74482e-06	0.000159036	27.5772
ENSMUSG00000044646	Zbtb7c	10.7614	5.60805	1.29658	4.32526	1.52354e-05	0.000534087	27.0148
ENSMUSG00000025808	Ccdc7a	6.85649	5.96842	1.34805	4.42744	9.5357e-06	0.000360533	29.9653
ENSMUSG00000024770	Lipn	7.43763	6.08013	1.34194	4.53085	5.8747e-06	0.000238568	31.8052
ENSMUSG00000076609	Igkc	77.0227	6.62518	2.06564	3.20733	0.00133975	0.022823	19.034
ENSMUSG00000084783	Gm15419	12.1577	6.79458	1.29089	5.26347	1.41359e-07	9.16627e-06	46.5407
ENSMUSG00000031503	Col4a2	498.872	6.83551	0.332477	20.5593	6.34858e-94	7.65703e-90	637.051
ENSMUSG00000076617	Ighm	207.075	7.084	1.75797	4.02965	5.58601e-05	0.00166353	30.1275
ENSMUSG00000031502	Col4a1	310.931	7.09075	0.440881	16.0831	3.34988e-58	2.02015e-54	407.54
ENSMUSG00000041202	Pla2g2d	117.517	7.28068	0.746764	9.74964	1.85126e-22	9.70786e-20	158.228
ENSMUSG00000079190	AC133103.1	23.3825	7.73955	1.23042	6.29018	3.17089e-10	3.86304e-08	73.5166
