# Supplementary material for: Chronic TNF exposure induces glucocorticoid‐like immunosuppression in the alveolar macrophages of aged mice that enhances their susceptibility to pneumonia
Source: Aging Cell. 2024 Mar 8;23(6):e14133. doi: 10.1111/acel.14133 (PMC11296116; doi:10.1111/acel.14133)
Supplement: Supplementary file 3 — Table S2. [file ACEL-23-e14133-s002.xlsx]

## Sheet: Table2-res_Y_TNFvsWT
Ensembl ID	MGI_symbol	baseMean	log2FoldChange	lfcSE	stat	pvalue	padj	logfold*-log10(p)
ENSMUSG00000045573	Penk	13.1482	-2.5919	0.669594	-3.87085	0.000108455	0.00655943	-10.2762
ENSMUSG00000094724	Rnaset2b	15.0106	-2.4735	0.58778	-4.20821	2.57e-05	0.00200631	-11.3535
ENSMUSG00000060550	H2-Q7	30.4153	-2.05236	0.416127	-4.93204	8.14e-07	0.000102347	-12.4976
ENSMUSG00000073471	Rsph3a	27.7373	-1.60835	0.401941	-4.00146	6.3e-05	0.00409859	-6.75613
ENSMUSG00000022346	Myc	291.268	-1.50835	0.128317	-11.7549	6.66e-32	3.69e-28	-47.0252
ENSMUSG00000040229	Gpr34	29.4666	-1.50259	0.398641	-3.76927	0.000163725	0.00910605	-5.68862
ENSMUSG00000062312	Erbb2	18.6297	-1.48709	0.469111	-3.17002	0.0015243	0.0522322	-4.18902
ENSMUSG00000073409	H2-Q6	36.0445	-1.44664	0.339281	-4.26383	2.01e-05	0.00171088	-6.79457
ENSMUSG00000023861	Mpc1	268.193	-1.2872	0.127836	-10.0691	7.57e-24	1.67e-20	-29.7611
ENSMUSG00000087478	4930506C21Rik	125.549	-1.27412	0.190506	-6.68806	2.26e-11	7.36e-09	-13.5641
ENSMUSG00000025993	Slc40a1	32.0701	-1.25832	0.34809	-3.61493	0.000300429	0.0147784	-4.43213
ENSMUSG00000031762	Mt2	134.096	-1.24867	0.231015	-5.40512	6.48e-08	1.1e-05	-8.97594
ENSMUSG00000024791	Cdca5	36.7467	-1.21711	0.322704	-3.7716	0.000162202	0.00906695	-4.61278
ENSMUSG00000049313	Sorl1	27.7985	-1.18749	0.380508	-3.12081	0.00180355	0.0586352	-3.25833
ENSMUSG00000042745	Id1	91.7098	-1.15693	0.210814	-5.48793	4.07e-08	7.26e-06	-8.5502
ENSMUSG00000016206	H2-M3	84.0844	-1.13947	0.226395	-5.03311	4.83e-07	6.28e-05	-7.19695
ENSMUSG00000034311	Kif4	60.1332	-1.1318	0.267653	-4.22862	2.35e-05	0.00191355	-5.23903
ENSMUSG00000028551	cdkn2c	44.4365	-1.12225	0.29994	-3.74159	0.000182859	0.00973023	-4.19485
ENSMUSG00000076258	Gm23935	667.362	-1.09487	0.280139	-3.9083	9.29e-05	0.00571517	-4.41449
ENSMUSG00000025395	Prim1	55.5985	-1.08958	0.295952	-3.68161	0.000231766	0.0117669	-3.96057
ENSMUSG00000051220	Ercc6l	34.5621	-1.07168	0.331434	-3.23348	0.00122294	0.0446715	-3.12138
ENSMUSG00000027306	Nusap1	90.6166	-1.06376	0.216394	-4.91586	8.84e-07	0.000108703	-6.43953
ENSMUSG00000039942	Ptger4	139.162	-1.04557	0.205497	-5.08801	3.62e-07	4.94e-05	-6.73483
ENSMUSG00000028678	kif2c	42.9319	-1.00217	0.312251	-3.2095	0.00132965	0.0474728	-2.8825
ENSMUSG00000037544	Dlgap5	47.5454	-0.995104	0.286254	-3.47629	0.000508396	0.0225077	-3.27767
ENSMUSG00000020914	Top2a	362.096	-0.945248	0.146221	-6.46451	1.02e-10	2.81e-08	-9.44435
ENSMUSG00000097664	Gm26765	52.7152	-0.944927	0.268393	-3.52068	0.000430441	0.0198505	-3.18071
ENSMUSG00000024007	Ppil1	74.0216	-0.939958	0.234307	-4.01164	6.03e-05	0.00397248	-3.96632
ENSMUSG00000005410	Mcm5	214.866	-0.930442	0.145133	-6.41097	1.45e-10	3.72e-08	-9.15428
ENSMUSG00000067212	H2-T23	438.304	-0.92631	0.100964	-9.17462	4.53e-20	3.86e-17	-17.9185
ENSMUSG00000003824	Syce2	53.3274	-0.921955	0.267648	-3.44466	0.000571781	0.0246244	-2.98969
ENSMUSG00000059463	Spag11b	209.848	-0.910126	0.17045	-5.33955	9.32e-08	1.45e-05	-6.39871
ENSMUSG00000040204	Pclaf	106.675	-0.909178	0.194433	-4.67606	2.92e-06	0.000323675	-5.03195
ENSMUSG00000027203	Dut	68.0247	-0.907718	0.239196	-3.79488	0.000147716	0.00843283	-3.47708
ENSMUSG00000035202	Lars2	3921.15	-0.903447	0.239405	-3.77371	0.000160837	0.00903626	-3.42733
ENSMUSG00000054422	Fabp1	1011.12	-0.896523	0.102766	-8.72389	2.69e-18	1.65e-15	-15.7521
ENSMUSG00000027111	Itga6	189.155	-0.889594	0.163142	-5.45289	4.96e-08	8.71e-06	-6.49805
ENSMUSG00000021127	Zfp36l1	137.242	-0.887968	0.176396	-5.03394	4.8e-07	6.28e-05	-5.61085
ENSMUSG00000046711	Hmga1	154.969	-0.887494	0.159535	-5.56301	2.65e-08	4.97e-06	-6.72433
ENSMUSG00000034906	Ncaph	64.4174	-0.879896	0.247229	-3.55903	0.000372222	0.0176058	-3.01734
ENSMUSG00000022512	Cldn1	294.752	-0.874803	0.13709	-6.38122	1.76e-10	4.42e-08	-8.53325
ENSMUSG00000019960	Dusp6	565.005	-0.872973	0.20135	-4.33559	1.45e-05	0.00130809	-4.224
ENSMUSG00000017716	Birc5	56.8576	-0.864271	0.270659	-3.19321	0.00140699	0.0492803	-2.46465
ENSMUSG00000007080	Pole	70.4787	-0.859696	0.268238	-3.20497	0.00135074	0.0480137	-2.46684
ENSMUSG00000098178	Gm42418	12602.6	-0.85602	0.249051	-3.43712	0.000587928	0.0252216	-2.76552
ENSMUSG00000045999	AY036118	6078.58	-0.847342	0.249719	-3.39319	0.000690847	0.02828	-2.67812
ENSMUSG00000020897	Aurkb	68.4836	-0.840771	0.242121	-3.47252	0.000515601	0.0227358	-2.76419
ENSMUSG00000034681	Rnps1	87.9765	-0.832984	0.219073	-3.80231	0.000143352	0.00835062	-3.20166
ENSMUSG00000024222	Fkbp5	557.945	-0.82738	0.105689	-7.82847	4.94e-15	2.28e-12	-11.8367
ENSMUSG00000026605	Cenpf	77.9068	-0.826311	0.259579	-3.18327	0.0014562	0.0508429	-2.34406
ENSMUSG00000020649	Rrm2	184.562	-0.817758	0.172692	-4.73535	2.19e-06	0.000246977	-4.62815
ENSMUSG00000022177	Haus4	73.8226	-0.809286	0.224457	-3.60554	0.00031151	0.0151219	-2.83778
ENSMUSG00000006678	Pola1	115.25	-0.805441	0.194519	-4.14069	3.46e-05	0.00257215	-3.59301
ENSMUSG00000029730	Mcm7	363.64	-0.795025	0.11451	-6.94285	3.84e-12	1.33e-09	-9.07575
ENSMUSG00000024640	Psat1	105.795	-0.789034	0.193996	-4.06728	4.76e-05	0.00333198	-3.41052
ENSMUSG00000026355	Mcm6	399.736	-0.783028	0.12031	-6.5084	7.6e-11	2.16e-08	-7.92361
ENSMUSG00000028832	Stmn1	372.44	-0.78167	0.134001	-5.83332	5.43e-09	1.13e-06	-6.46066
ENSMUSG00000030930	Chst15	144.691	-0.778629	0.167144	-4.65842	3.19e-06	0.000342397	-4.27951
ENSMUSG00000005470	Asf1b	72.2267	-0.759199	0.240879	-3.15179	0.00162275	0.0549254	-2.11797
ENSMUSG00000024590	Lmnb1	176.239	-0.7052	0.166322	-4.23998	2.24e-05	0.00183273	-3.27901
ENSMUSG00000002870	Mcm2	254.667	-0.702537	0.14673	-4.78795	1.68e-06	0.000198394	-4.05693
ENSMUSG00000032254	Kif23	190.361	-0.698929	0.15278	-4.57476	4.77e-06	0.000477347	-3.71934
ENSMUSG00000023015	Racgap1	138.094	-0.684552	0.188491	-3.63174	0.000281514	0.0139722	-2.4305
ENSMUSG00000024132	Eci1	111.35	-0.683716	0.185415	-3.68748	0.000226482	0.0115516	-2.49212
ENSMUSG00000031004	Mki67	611.789	-0.681369	0.19633	-3.47052	0.000519445	0.0228144	-2.23793
ENSMUSG00000097971	Gm26917	181.243	-0.668234	0.186766	-3.57792	0.000346339	0.0165227	-2.31242
ENSMUSG00000056394	Lig1	142.189	-0.667517	0.176191	-3.78859	0.000151504	0.00859921	-2.54963
ENSMUSG00000045551	Fpr1	1488.95	-0.644981	0.0668784	-9.64408	5.21e-22	9.61e-19	-13.7272
ENSMUSG00000001228	Uhrf1	160.535	-0.639873	0.187296	-3.41638	0.000634592	0.0267059	-2.046
ENSMUSG00000075010	AW112010	186.3	-0.634891	0.153253	-4.14275	3.43e-05	0.0025663	-2.8346
ENSMUSG00000026390	Marco	2187.65	-0.626794	0.15557	-4.02903	5.6e-05	0.00373428	-2.66501
ENSMUSG00000027469	Tpx2	141.247	-0.610014	0.16941	-3.60081	0.000317224	0.015332	-2.13421
ENSMUSG00000003779	Kif20a	110.532	-0.597664	0.190808	-3.13228	0.00173453	0.057289	-1.65004
ENSMUSG00000059791	Nrm	120.474	-0.596377	0.180336	-3.30703	0.000942896	0.0363623	-1.80436
ENSMUSG00000019961	Tmpo	360.507	-0.594157	0.118241	-5.02496	5.04e-07	6.48e-05	-3.74175
ENSMUSG00000024165	Jpt2	264.216	-0.587666	0.135885	-4.32473	1.53e-05	0.00136313	-2.82979
ENSMUSG00000020018	Snrpf	121.294	-0.581976	0.183416	-3.17299	0.00150876	0.0518601	-1.64198
ENSMUSG00000037868	Egr2	483.969	-0.578821	0.127321	-4.54614	5.46e-06	0.000539951	-3.04622
ENSMUSG00000001576	Ergic1	386.209	-0.556274	0.106011	-5.24733	1.54e-07	2.25e-05	-3.7896
ENSMUSG00000021728	Emb	388.15	-0.554348	0.130443	-4.24974	2.14e-05	0.00178104	-2.58857
ENSMUSG00000010651	Acaa1b	796.332	-0.553132	0.104727	-5.28166	1.28e-07	1.89e-05	-3.81263
ENSMUSG00000029822	Osbpl3	185.865	-0.545779	0.15526	-3.51526	0.000439327	0.0201762	-1.8323
ENSMUSG00000051682	Treml4	139.201	-0.544703	0.173398	-3.14135	0.0016817	0.0564326	-1.51114
ENSMUSG00000044533	Rps2	1487.49	-0.538356	0.0656581	-8.19938	2.42e-16	1.27e-13	-8.40706
ENSMUSG00000072949	Acot1	225.425	-0.537008	0.1394	-3.85229	0.000117017	0.00700076	-2.11138
ENSMUSG00000041859	Mcm3	412.896	-0.529414	0.114512	-4.62321	3.78e-06	0.000394532	-2.87075
ENSMUSG00000022673	Mcm4	340.46	-0.515325	0.127561	-4.03983	5.35e-05	0.00360998	-2.20128
ENSMUSG00000030978	Rrm1	326.441	-0.509688	0.127986	-3.98237	6.82e-05	0.00439058	-2.12347
ENSMUSG00000001525	Tubb5	2692.71	-0.501766	0.0765032	-6.55876	5.43e-11	1.72e-08	-5.15073
ENSMUSG00000100113	Gm28592	180.008	-0.490279	0.151031	-3.24622	0.0011695	0.0435825	-1.4375
ENSMUSG00000028312	Smc2	212.988	-0.472384	0.14474	-3.26367	0.0010998	0.0414934	-1.39764
ENSMUSG00000053398	Phgdh	695.168	-0.465059	0.0891974	-5.21382	1.85e-07	2.66e-05	-3.13116
ENSMUSG00000054717	Hmgb2	302.137	-0.461015	0.121296	-3.80076	0.000144252	0.00835904	-1.7707
ENSMUSG00000027342	Pcna	602.219	-0.437165	0.100577	-4.34659	1.38e-05	0.0012544	-2.12468
ENSMUSG00000020205	Phlda1	283.393	-0.434841	0.124842	-3.48312	0.000495602	0.0220294	-1.43709
ENSMUSG00000014905	Dnajb9	624.92	-0.43315	0.109505	-3.95551	7.64e-05	0.00480269	-1.78324
ENSMUSG00000024164	C3	1502.45	-0.432079	0.0748585	-5.77194	7.84e-09	1.61e-06	-3.50229
ENSMUSG00000038400	Pmepa1	407.383	-0.426518	0.112398	-3.79472	0.000147811	0.00843283	-1.63369
ENSMUSG00000029657	Hsph1	243.685	-0.416634	0.128648	-3.23857	0.0012013	0.0444449	-1.21672
ENSMUSG00000031770	Herpud1	538.399	-0.414221	0.110387	-3.75245	0.000175116	0.00954771	-1.55609
ENSMUSG00000034349	Smc4	619.421	-0.411059	0.0932926	-4.40613	1.05e-05	0.000970609	-2.04659
ENSMUSG00000032575	Manf	532.492	-0.409217	0.109574	-3.73462	0.000187995	0.00995567	-1.52468
ENSMUSG00000064339	mt-Rnr2	2991.2	-0.394303	0.0647776	-6.08703	1.15e-09	2.6e-07	-3.5248
ENSMUSG00000064337	mt-Rnr1	1006.73	-0.385605	0.0955476	-4.03574	5.44e-05	0.0036512	-1.64437
ENSMUSG00000057406	Nsd2	292.86	-0.384427	0.12252	-3.13767	0.00170296	0.0567313	-1.0644
ENSMUSG00000042271	Nxt2	307.789	-0.381769	0.115379	-3.30882	0.000936915	0.0363449	-1.15611
ENSMUSG00000005732	Ranbp1	390.347	-0.378068	0.108007	-3.5004	0.000464555	0.0211551	-1.26009
ENSMUSG00000024507	Hsd17b4	1927.3	-0.372886	0.0674245	-5.53042	3.19e-08	5.8e-06	-2.79523
ENSMUSG00000062127	Cttnbp2nl	1384.47	-0.366727	0.0828821	-4.42469	9.66e-06	0.000905906	-1.83915
ENSMUSG00000062078	Qk	1386.96	-0.36639	0.0683907	-5.3573	8.45e-08	1.35e-05	-2.59153
ENSMUSG00000052056	Zfp217	396.998	-0.363453	0.107196	-3.39054	0.000697545	0.02828	-1.14721
ENSMUSG00000022360	Atad2	360.758	-0.361302	0.116042	-3.11354	0.00184859	0.0596507	-0.987496
ENSMUSG00000020547	Bzw2	740.956	-0.356253	0.0864562	-4.12062	3.78e-05	0.00278809	-1.57553
ENSMUSG00000021215	Net1	2635.23	-0.345814	0.0685292	-5.04624	4.51e-07	6.01e-05	-2.19448
ENSMUSG00000029247	Paics	470.443	-0.344678	0.0978697	-3.52181	0.000428618	0.0198491	-1.16085
ENSMUSG00000052160	Pld4	1204.77	-0.342628	0.0761125	-4.50159	6.74e-06	0.000643526	-1.77184
ENSMUSG00000030357	Fkbp4	575.541	-0.341789	0.099929	-3.42032	0.00062547	0.0265238	-1.09502
ENSMUSG00000005312	Ubqln1	1148.71	-0.337489	0.0755457	-4.46735	7.92e-06	0.000749169	-1.72162
ENSMUSG00000030103	Bhlhe40	1316.41	-0.330422	0.0756676	-4.36676	1.26e-05	0.00115348	-1.61895
ENSMUSG00000064370	mt-Cytb	14470.3	-0.32761	0.0487761	-6.7166	1.86e-11	6.24e-09	-3.51541
ENSMUSG00000037926	Ssh2	845.62	-0.321309	0.0992632	-3.23694	0.0012082	0.0444449	-0.937534
ENSMUSG00000026981	Il1rn	1152.4	-0.31473	0.0764312	-4.11782	3.82e-05	0.00280351	-1.39046
ENSMUSG00000023004	Tuba1b	751.446	-0.299715	0.0947577	-3.16296	0.00156173	0.0531854	-0.841118
ENSMUSG00000064363	mt-Nd4	5457.83	-0.298513	0.0555935	-5.36956	7.89e-08	1.32e-05	-2.12031
ENSMUSG00000026832	Cytip	2718.47	-0.298163	0.0702611	-4.24364	2.2e-05	0.00181646	-1.38872
ENSMUSG00000029430	Ran	795.256	-0.292816	0.090676	-3.22926	0.00124112	0.0450384	-0.850978
ENSMUSG00000028333	Anp32b	868.751	-0.291403	0.0786017	-3.70734	0.000209446	0.0108833	-1.07205
ENSMUSG00000027808	Serp1	2153.22	-0.290551	0.0693619	-4.18892	2.8e-05	0.00216936	-1.32283
ENSMUSG00000032249	Anp32a	653.137	-0.28773	0.0839296	-3.42823	0.000607532	0.0258622	-0.925463
ENSMUSG00000031885	Cbfb	1011.81	-0.284911	0.0767982	-3.70987	0.000207367	0.0108261	-1.0494
ENSMUSG00000020326	Ccng1	748.826	-0.283304	0.0900614	-3.14568	0.00165701	0.0559141	-0.787776
ENSMUSG00000034595	Ppp1r18	741.881	-0.278395	0.0805011	-3.45828	0.000543633	0.0235958	-0.908876
ENSMUSG00000071644	Eef1g	1230.75	-0.277373	0.0736462	-3.76629	0.00016569	0.00916928	-1.04867
ENSMUSG00000022314	Rad21	693.768	-0.2753	0.087791	-3.13585	0.00171356	0.0567834	-0.761507
ENSMUSG00000030091	Nup210	894.74	-0.275268	0.0811512	-3.39204	0.000693744	0.02828	-0.869517
ENSMUSG00000046324	Ermp1	761.328	-0.270449	0.0839681	-3.22085	0.0012781	0.0460784	-0.782526
ENSMUSG00000060373	Hnrnpc	848.215	-0.262662	0.0795444	-3.30209	0.000959684	0.0367536	-0.792682
ENSMUSG00000046434	Hnrnpa1	831.311	-0.252732	0.0805648	-3.137	0.00170686	0.0567313	-0.699512
ENSMUSG00000026123	Plekhb2	1353.09	-0.251578	0.0741923	-3.39089	0.000696655	0.02828	-0.794228
ENSMUSG00000022372	Sla	1684.84	-0.249259	0.0790469	-3.15331	0.00161432	0.0548075	-0.695934
ENSMUSG00000025823	Pdia4	1246.7	-0.248575	0.0750787	-3.31085	0.000930118	0.0362484	-0.753545
ENSMUSG00000030654	Arl6ip1	1768.97	-0.2485	0.0663726	-3.74402	0.000181099	0.00968314	-0.929909
ENSMUSG00000020593	Lpin1	1685.93	-0.239952	0.0739906	-3.24301	0.00118276	0.0439288	-0.702364
ENSMUSG00000049130	C5ar1	1849.12	-0.235212	0.0731397	-3.21593	0.00130023	0.0465728	-0.678817
ENSMUSG00000029467	Atp2a2	1157.82	-0.229593	0.0730909	-3.1412	0.00168258	0.0564326	-0.636897
ENSMUSG00000020484	Xbp1	1871.41	-0.228754	0.0602205	-3.79861	0.000145507	0.0083879	-0.877757
ENSMUSG00000003420	Fcgrt	2022.45	-0.21822	0.0611789	-3.56692	0.0003612	0.0171578	-0.751169
ENSMUSG00000012848	Rps5	1960.53	-0.213773	0.0592646	-3.60709	0.000309654	0.015098	-0.750154
ENSMUSG00000026238	Ptma	2429.3	-0.211976	0.058755	-3.60779	0.000308817	0.015098	-0.744098
ENSMUSG00000004980	Hnrnpa2b1	2475.75	-0.19357	0.0600844	-3.22163	0.00127463	0.0460784	-0.56031
ENSMUSG00000025503	Taldo1	3233.76	-0.191268	0.0584996	-3.26957	0.00107712	0.0409674	-0.567634
ENSMUSG00000023010	Tmbim6	5659.77	-0.17683	0.051212	-3.45291	0.000554579	0.0239769	-0.575766
ENSMUSG00000060126	Tpt1	5725.44	-0.167857	0.0524152	-3.20245	0.00136264	0.0481842	-0.481015
ENSMUSG00000064345	mt-Nd2	5748.73	-0.155399	0.0489553	-3.1743	0.00150199	0.0518601	-0.438743
ENSMUSG00000024030	Abcg1	11693.4	-0.152269	0.047668	-3.19437	0.00140138	0.0492396	-0.434492
ENSMUSG00000031328	Flna	14144.2	0.16945	0.0489099	3.46454	0.000531143	0.0231445	0.554914
ENSMUSG00000056501	Cebpb	3248.7	0.195301	0.0574868	3.39732	0.000680497	0.02828	0.618552
ENSMUSG00000030789	Itgax	7734.24	0.203594	0.0532633	3.82241	0.000132156	0.00782195	0.789724
ENSMUSG00000026796	Fam129b	1499.94	0.210429	0.0674382	3.12032	0.00180652	0.0586352	0.57724
ENSMUSG00000032667	Pon2	1330.04	0.214881	0.0675872	3.17931	0.00147624	0.0513808	0.608294
ENSMUSG00000026395	Ptprc	4943.91	0.221143	0.0525028	4.21203	2.53e-05	0.00199668	1.01657
ENSMUSG00000025701	Alox5	2420.49	0.236858	0.0658778	3.59542	0.000323872	0.0155853	0.826547
ENSMUSG00000024659	Anxa1	2547	0.238862	0.0605676	3.94373	8.02e-05	0.00501644	0.978338
ENSMUSG00000027995	Tlr2	3029.74	0.243971	0.0650623	3.7498	0.000176975	0.00958295	0.915399
ENSMUSG00000060147	Serpinb6a	945.73	0.254058	0.0744483	3.41254	0.000643609	0.0269828	0.810794
ENSMUSG00000022912	Pros1	2085.7	0.255873	0.069151	3.70021	0.000215419	0.0110896	0.938214
ENSMUSG00000028771	Ptpn12	3121.41	0.262422	0.0740049	3.54601	0.000391111	0.018265	0.894256
ENSMUSG00000039934	Gsap	1556.39	0.263078	0.0726247	3.62244	0.000291841	0.0144201	0.929943
ENSMUSG00000025060	Slk	1148.6	0.265261	0.072249	3.67149	0.000241145	0.0121872	0.959641
ENSMUSG00000020827	Mink1	1341.65	0.26923	0.0669366	4.02216	5.77e-05	0.00382188	1.14122
ENSMUSG00000018042	Cyb5r3	1807.43	0.269309	0.0638358	4.21878	2.46e-05	0.0019806	1.24126
ENSMUSG00000048612	Myof	3479.84	0.26933	0.0584371	4.60888	4.05e-06	0.000418766	1.45237
ENSMUSG00000037280	Galnt6	1086.63	0.270062	0.0731639	3.69119	0.000223209	0.0114374	0.986073
ENSMUSG00000046223	Plaur	1591.87	0.270208	0.0832233	3.24679	0.00116716	0.0435825	0.792485
ENSMUSG00000010095	Nuak2	847.795	0.27692	0.0826492	3.35055	0.000806516	0.0321098	0.856622
ENSMUSG00000034902	Pip5k1c	1513.14	0.278194	0.0813627	3.41918	0.000628095	0.0265334	0.89077
ENSMUSG00000068663	Clec16a	616.911	0.278884	0.0880029	3.16904	0.00152946	0.0522471	0.785188
ENSMUSG00000069833	Ahnak	4075.85	0.283871	0.0694279	4.08871	4.34e-05	0.00307754	1.23839
ENSMUSG00000023349	Clec4n	1970.28	0.286483	0.069614	4.1153	3.87e-05	0.00281562	1.26404
ENSMUSG00000031659	Adcy7	1611.38	0.287846	0.0694107	4.147	3.37e-05	0.00253631	1.28736
ENSMUSG00000021279	Cdc42bpb	1316.2	0.294984	0.0693953	4.25078	2.13e-05	0.00178104	1.37805
ENSMUSG00000037235	Mxd4	569.517	0.29894	0.0955066	3.13004	0.00174781	0.057289	0.824327
ENSMUSG00000031488	Rab11fip1	932.927	0.302222	0.0905976	3.33588	0.00085031	0.0335155	0.927951
ENSMUSG00000059326	Csf2ra	2175.89	0.302799	0.0662014	4.5739	4.79e-06	0.000477347	1.61079
ENSMUSG00000030095	Tmem43	517.953	0.303689	0.0974742	3.11558	0.00183583	0.0594122	0.830943
ENSMUSG00000064147	Rab44	786.206	0.307943	0.0908211	3.39066	0.000697246	0.02828	0.972059
ENSMUSG00000015950	Ncf1	1904.07	0.308995	0.0675447	4.57468	4.77e-06	0.000477347	1.64431
ENSMUSG00000025178	Pi4k2a	521.853	0.317325	0.0935626	3.39158	0.000694917	0.02828	1.00213
ENSMUSG00000092341	Malat1	1632	0.318025	0.0745826	4.26406	2.01e-05	0.00171088	1.4937
ENSMUSG00000021134	Srsf5	928.519	0.321213	0.0842116	3.81435	0.00013654	0.00799592	1.2414
ENSMUSG00000097815	Gm26809	1032.82	0.322767	0.0845465	3.81763	0.00013474	0.00793246	1.24927
ENSMUSG00000038664	Herc1	463.273	0.327484	0.104787	3.12525	0.00177655	0.0580026	0.90072
ENSMUSG00000002233	Rhoc	626.946	0.329452	0.0972921	3.38621	0.000708644	0.0286251	1.03763
ENSMUSG00000019920	Lims1	454.873	0.329742	0.102903	3.20439	0.00135348	0.0480137	0.94588
ENSMUSG00000062593	Gm49339	1080.81	0.334384	0.0783087	4.27008	1.95e-05	0.00168965	1.57494
ENSMUSG00000030655	Smg1	622.86	0.335354	0.104795	3.20009	0.00137384	0.0484256	0.959806
ENSMUSG00000022822	Abcc5	1612.27	0.340863	0.0702991	4.84875	1.24e-06	0.000149472	2.01333
ENSMUSG00000001750	Tcirg1	1027.65	0.341433	0.0836086	4.08371	4.43e-05	0.00312458	1.48646
ENSMUSG00000037788	Vopp1	416.347	0.348918	0.108382	3.21933	0.00128491	0.0461734	1.00877
ENSMUSG00000026987	Baz2b	364.997	0.360785	0.110567	3.26305	0.00110219	0.0414934	1.06711
ENSMUSG00000052837	Junb	718.887	0.361908	0.106613	3.39459	0.000687322	0.02828	1.14466
ENSMUSG00000024851	Pitpnm1	985.219	0.362101	0.0776911	4.66077	3.15e-06	0.000342397	1.99216
ENSMUSG00000024053	Emilin2	753.537	0.363465	0.107898	3.3686	0.000755523	0.0304077	1.13465
ENSMUSG00000023008	Fmnl3	415.07	0.36414	0.111184	3.27511	0.0010562	0.0403104	1.08377
ENSMUSG00000051439	Cd14	530.004	0.365561	0.106415	3.43523	0.000592044	0.0253002	1.1799
ENSMUSG00000015942	Gtf2ird2	376.87	0.366421	0.107846	3.39763	0.000679719	0.02828	1.1607
ENSMUSG00000044345	Marveld1	470.138	0.367664	0.100876	3.64473	0.000267675	0.0133452	1.31344
ENSMUSG00000037965	Zc3h7a	377.05	0.370463	0.106851	3.46709	0.000526124	0.0230163	1.21471
ENSMUSG00000030123	Plxnd1	743.292	0.371232	0.0987988	3.75745	0.000171654	0.00945206	1.39782
ENSMUSG00000038612	Mcl1	3888.05	0.37723	0.0639701	5.89698	3.7e-09	7.88e-07	3.18073
ENSMUSG00000007850	Hnrnph1	813.365	0.377243	0.0971321	3.88381	0.000102833	0.00628813	1.50439
ENSMUSG00000039813	Tbc1d2	411.041	0.381422	0.117839	3.23682	0.0012087	0.0444449	1.11287
ENSMUSG00000022565	Plec	1960.64	0.383372	0.0748382	5.12267	3.01e-07	4.17e-05	2.50013
ENSMUSG00000015027	Galns	495.503	0.383876	0.0968857	3.96215	7.43e-05	0.00469782	1.58503
ENSMUSG00000025138	Sirt7	313.473	0.389317	0.117684	3.30814	0.000939162	0.0363449	1.17856
ENSMUSG00000034616	Ssh3	289.677	0.389414	0.119468	3.25957	0.0011158	0.0418634	1.14971
ENSMUSG00000028121	Bcar3	670.677	0.396409	0.118839	3.33568	0.000850909	0.0335155	1.21702
ENSMUSG00000024163	Mapk8ip3	382.828	0.407992	0.111912	3.64566	0.000266701	0.0133452	1.45815
ENSMUSG00000029068	Ccnl2	312.594	0.414677	0.116904	3.54716	0.000389409	0.0182626	1.41388
ENSMUSG00000019850	Tnfaip3	252.001	0.417205	0.133303	3.12976	0.00174952	0.057289	1.15027
ENSMUSG00000015291	Gdi1	283.623	0.419002	0.125597	3.33608	0.000849683	0.0335155	1.28665
ENSMUSG00000041268	Dmxl2	2213.59	0.425514	0.0849583	5.00851	5.49e-07	6.98e-05	2.6639
ENSMUSG00000025355	Mmp19	944.996	0.432632	0.080746	5.35794	8.42e-08	1.35e-05	3.06073
ENSMUSG00000027346	Gpcpd1	1830.51	0.433835	0.0909396	4.77058	1.84e-06	0.000211789	2.48812
ENSMUSG00000053581	Zfand2a	535.513	0.435711	0.0959789	4.53966	5.63e-06	0.000551895	2.28726
ENSMUSG00000022667	Cd200r1	414.41	0.439834	0.109976	3.99937	6.35e-05	0.00411076	1.84608
ENSMUSG00000052713	Zfp608	398.882	0.443983	0.10527	4.21757	2.47e-05	0.0019806	2.04557
ENSMUSG00000023067	Cdkn1a	615.199	0.444838	0.0981751	4.53107	5.87e-06	0.000569756	2.32711
ENSMUSG00000059588	Calcrl	292.313	0.444859	0.127126	3.49936	0.000466376	0.0211551	1.48194
ENSMUSG00000062202	Btbd9	221.208	0.445855	0.136555	3.26503	0.00109454	0.0414876	1.32007
ENSMUSG00000040339	Fam102b	308.812	0.45168	0.144262	3.13097	0.0017423	0.057289	1.24613
ENSMUSG00000022665	Ccdc80	367.738	0.456734	0.112846	4.04742	5.18e-05	0.00351628	1.95741
ENSMUSG00000053580	Tanc2	254.182	0.457487	0.137381	3.33005	0.000868294	0.034079	1.40052
ENSMUSG00000050390	C77080	648.5	0.458708	0.0948221	4.83757	1.31e-06	0.000156425	2.69846
ENSMUSG00000063286	Gm8995	430.16	0.461904	0.113702	4.06241	4.86e-05	0.00338094	1.99236
ENSMUSG00000037573	Tob1	671.478	0.462928	0.0865783	5.34694	8.95e-08	1.41e-05	3.2628
ENSMUSG00000022228	Zscan26	269.688	0.463307	0.123664	3.74651	0.000179315	0.00963424	1.73573
ENSMUSG00000014846	Tppp3	796.628	0.473555	0.1033	4.58428	4.56e-06	0.000466858	2.52927
ENSMUSG00000017002	Slpi	971.609	0.492001	0.0751183	6.54969	5.77e-11	1.77e-08	5.03752
ENSMUSG00000072812	Ahnak2	316.249	0.505841	0.130525	3.87544	0.00010643	0.00647237	2.00967
ENSMUSG00000032420	Nt5e	319.642	0.514533	0.128553	4.00248	6.27e-05	0.00409859	2.16244
ENSMUSG00000043079	Synpo	179.774	0.527941	0.151516	3.4844	0.000493242	0.0220294	1.74587
ENSMUSG00000042742	Bmt2	317.031	0.555042	0.129518	4.28546	1.82e-05	0.00160192	2.63086
ENSMUSG00000020385	Clk4	225.145	0.56714	0.134684	4.21089	2.54e-05	0.00199668	2.6061
ENSMUSG00000030157	Clec2d	289.878	0.570541	0.143505	3.97574	7.02e-05	0.0044886	2.36983
ENSMUSG00000030067	Foxp1	191.406	0.576013	0.154561	3.72676	0.000193957	0.0102224	2.13833
ENSMUSG00000074743	Thbd	184.568	0.592437	0.154769	3.82787	0.000129256	0.00769143	2.30372
ENSMUSG00000021892	Sh3bp5	357.646	0.592564	0.137337	4.31466	1.6e-05	0.00141538	2.84187
ENSMUSG00000041025	Iffo2	109.34	0.596008	0.187583	3.17731	0.00148649	0.051575	1.68541
ENSMUSG00000017466	Timp2	442.32	0.59778	0.128271	4.66028	3.16e-06	0.000342397	3.28798
ENSMUSG00000036398	Ppp1r11	176.89	0.608679	0.161191	3.77614	0.000159279	0.00899439	2.31167
ENSMUSG00000028111	Ctsk	1704.7	0.608709	0.0822902	7.39711	1.39e-13	5.31e-11	7.82617
ENSMUSG00000041354	Rgl2	326.192	0.61057	0.123879	4.92877	8.27e-07	0.000102907	3.71379
ENSMUSG00000035545	Leng8	401.443	0.612874	0.109447	5.59971	2.15e-08	4.1e-06	4.69925
ENSMUSG00000029304	Spp1	2254.59	0.624068	0.0835146	7.47256	7.86e-14	3.22e-11	8.17815
ENSMUSG00000042677	Zc3h12a	175.183	0.626859	0.154473	4.05806	4.95e-05	0.0034017	2.69887
ENSMUSG00000022661	Cd200	125.285	0.654751	0.194463	3.36696	0.000760006	0.0304773	2.04229
ENSMUSG00000022097	Sftpc	512.588	0.660421	0.123912	5.32977	9.83e-08	1.51e-05	4.62787
ENSMUSG00000031788	Kifc3	130.618	0.66737	0.17779	3.75371	0.000174238	0.00954687	2.50855
ENSMUSG00000047407	Tgif1	170.039	0.668565	0.182503	3.6633	0.000248985	0.0125262	2.40939
ENSMUSG00000031373	Car5b	189.632	0.670124	0.151782	4.41504	1.01e-05	0.000939324	3.34772
ENSMUSG00000036103	Colec12	160.282	0.670496	0.163476	4.1015	4.1e-05	0.00296944	2.94161
ENSMUSG00000040415	Dtx3	139.75	0.692739	0.177066	3.91233	9.14e-05	0.00565214	2.79801
ENSMUSG00000052270	Fpr2	1339.78	0.699849	0.0683453	10.2399	1.31e-24	3.64e-21	16.7143
ENSMUSG00000024130	Abca3	899.964	0.703771	0.0767775	9.16638	4.89e-20	3.87e-17	13.5903
ENSMUSG00000061046	Haghl	88.0757	0.713435	0.220838	3.23057	0.00123543	0.0449792	2.0748
ENSMUSG00000053687	Dpep2	548.811	0.719093	0.0950538	7.56511	3.88e-14	1.65e-11	9.64388
ENSMUSG00000022636	Alcam	214.848	0.729126	0.143652	5.07565	3.86e-07	5.21e-05	4.67619
ENSMUSG00000021789	Sftpa1	145.201	0.746556	0.179401	4.16138	3.16e-05	0.00239806	3.35973
ENSMUSG00000056749	Nfil3	332.729	0.747096	0.120082	6.22153	4.92e-10	1.16e-07	6.954
ENSMUSG00000025044	Msr1	116.646	0.750198	0.214598	3.49583	0.000472582	0.0213491	2.4948
ENSMUSG00000031785	Adgrg1	159.308	0.753618	0.175973	4.28257	1.85e-05	0.00161005	3.56675
ENSMUSG00000030020	Prickle2	124.063	0.757123	0.184972	4.09317	4.26e-05	0.00305818	3.30907
ENSMUSG00000029135	Fosl2	1559.86	0.760869	0.0839485	9.06352	1.26e-19	9.32e-17	14.3801
ENSMUSG00000089672	Gm16546	461.004	0.762418	0.118095	6.45596	1.08e-10	2.9e-08	7.5987
ENSMUSG00000095041	AC149090.1	304.758	0.763788	0.133505	5.72104	1.06e-08	2.09e-06	6.09098
ENSMUSG00000026153	Fam135a	89.8611	0.78053	0.208193	3.74907	0.000177494	0.00958295	2.92763
ENSMUSG00000037419	Endod1	108.125	0.784893	0.197901	3.96609	7.31e-05	0.00464734	3.24638
ENSMUSG00000056370	Sftpb	125.228	0.788351	0.200287	3.9361	8.28e-05	0.00514945	3.21803
ENSMUSG00000020423	Btg2	587.377	0.817642	0.125253	6.52791	6.67e-11	1.94e-08	8.32022
ENSMUSG00000092274	Neat1	1707	0.826045	0.0881465	9.37128	7.17e-21	7.93e-18	16.6402
ENSMUSG00000052415	Tchh	78.562	0.831744	0.223396	3.72318	0.000196727	0.0103193	3.08256
ENSMUSG00000029188	Slc34a2	95.1045	0.84402	0.218184	3.86838	0.000109559	0.00659019	3.34261
ENSMUSG00000030159	Clec1b	179.204	0.844926	0.162991	5.18387	2.17e-07	3.08e-05	5.6302
ENSMUSG00000038260	Trpm4	57.6071	0.863064	0.256685	3.36234	0.000772842	0.0308802	2.68578
ENSMUSG00000037071	Scd1	216.542	0.863108	0.162881	5.29902	1.16e-07	1.74e-05	5.98612
ENSMUSG00000068758	Il3ra	80.7128	0.870717	0.262727	3.31414	0.000919239	0.035951	2.64399
ENSMUSG00000045382	Cxcr4	506.884	0.874568	0.0952276	9.18397	4.15e-20	3.83e-17	16.9508
ENSMUSG00000032377	Plscr4	87.2992	0.891002	0.21941	4.0609	4.89e-05	0.00338148	3.84084
ENSMUSG00000032515	Csrnp1	83.0996	0.904512	0.223277	4.05108	5.1e-05	0.00348315	3.88256
ENSMUSG00000024299	Adamts10	143.564	0.907886	0.171209	5.30279	1.14e-07	1.73e-05	6.30354
ENSMUSG00000026193	Fn1	7617.54	0.918966	0.177449	5.17876	2.23e-07	3.13e-05	6.11268
ENSMUSG00000073652	Apol7d	206.125	0.921777	0.152255	6.05418	1.41e-09	3.06e-07	8.15844
ENSMUSG00000025351	Cd63	454.216	0.922664	0.21899	4.21327	2.52e-05	0.00199668	4.24296
ENSMUSG00000046598	Bdh1	50.7309	0.925826	0.286265	3.23415	0.00122004	0.0446715	2.69751
ENSMUSG00000024462	Gabbr1	111.81	0.944634	0.209155	4.51642	6.29e-06	0.000605304	4.91337
ENSMUSG00000085148	Mir22hg	55.032	0.966591	0.277491	3.48333	0.000495219	0.0220294	3.19478
ENSMUSG00000026034	Clk1	349.569	0.972005	0.130764	7.4333	1.06e-13	4.19e-11	12.6115
ENSMUSG00000022504	Ciita	64.3944	0.979306	0.275359	3.55648	0.000375864	0.0177024	3.35409
ENSMUSG00000037266	Rsrp1	959.856	1.00524	0.107815	9.32373	1.12e-20	1.13e-17	20.0553
ENSMUSG00000009772	Nuak2	268.604	1.00883	0.137172	7.35443	1.92e-13	7.07e-11	12.8289
ENSMUSG00000031431	Tsc22d3	1636.12	1.00998	0.0862716	11.707	1.17e-31	4.33e-28	31.2405
ENSMUSG00000007655	Cav1	260.904	1.02005	0.158381	6.44048	1.19e-10	3.14e-08	10.1234
ENSMUSG00000073437	D330041H03Rik	164.192	1.02124	0.168276	6.06887	1.29e-09	2.85e-07	9.07825
ENSMUSG00000024401	Tnf	154.475	1.02256	0.164121	6.23052	4.65e-10	1.12e-07	9.54308
ENSMUSG00000036086	Zranb3	47.0159	1.06352	0.305269	3.48388	0.0004942	0.0220294	3.5161
ENSMUSG00000033207	Mamdc2	274.67	1.07577	0.136412	7.8862	3.12e-15	1.5e-12	15.605
ENSMUSG00000036745	Ttll7	45.8535	1.08635	0.346079	3.13903	0.00169508	0.0566801	3.01007
ENSMUSG00000058755	Osm	113.356	1.11024	0.238939	4.64652	3.38e-06	0.000356561	6.07419
ENSMUSG00000021256	Vash1	87.9993	1.11338	0.229589	4.84944	1.24e-06	0.000149472	6.57626
ENSMUSG00000028583	Pdpn	54.7328	1.14163	0.268112	4.25801	2.06e-05	0.00174259	5.34981
ENSMUSG00000020893	Per1	390.996	1.15735	0.244743	4.72884	2.26e-06	0.000252447	6.53428
ENSMUSG00000038776	Ephx1	66.6206	1.16306	0.25033	4.6461	3.38e-06	0.000356561	6.36319
ENSMUSG00000032911	Cspg4	58.6064	1.16776	0.285415	4.09144	4.29e-05	0.00306119	5.10024
ENSMUSG00000036098	Myrf	46.0076	1.17383	0.334502	3.5092	0.000449458	0.0205562	3.92918
ENSMUSG00000024026	Glo1	279.131	1.25636	0.132482	9.48326	2.46e-21	3.03e-18	25.8924
ENSMUSG00000031497	Tnfsf13b	28.9083	1.32179	0.416553	3.17316	0.00150789	0.0518601	3.7296
ENSMUSG00000030605	Mfge8	81.2999	1.36585	0.236974	5.7637	8.23e-09	1.66e-06	11.0423
ENSMUSG00000102918	Pcdhgc3	29.8564	1.37601	0.384032	3.58307	0.000339584	0.0162706	4.77346
ENSMUSG00000028525	Pde4b	296.162	1.4078	0.14797	9.51407	1.83e-21	2.54e-18	29.1944
ENSMUSG00000074604	Mgst2	23.2398	1.41279	0.427486	3.30488	0.000950163	0.0365153	4.26974
ENSMUSG00000096780	Tmem181b-ps	97.0372	1.44508	0.23321	6.19647	5.77e-10	1.33e-07	13.3508
ENSMUSG00000023034	Nr4a1	75.0373	1.55334	0.286284	5.42587	5.77e-08	9.97e-06	11.2444
ENSMUSG00000074794	Arrdc3	275.057	1.56341	0.326817	4.78374	1.72e-06	0.000200461	9.01221
ENSMUSG00000033450	Tagap	25.2691	1.58424	0.428094	3.70068	0.00021502	0.0110896	5.81024
ENSMUSG00000026278	Bok	19.6002	1.64899	0.467279	3.52891	0.000417272	0.0194049	5.57289
ENSMUSG00000028108	Ecm1	46.0491	1.6557	0.308917	5.35968	8.34e-08	1.35e-05	11.7204
ENSMUSG00000041439	Mfsd6	96.9631	1.78551	0.231849	7.70116	1.35e-14	5.97e-12	24.7644
ENSMUSG00000034394	Lif	23.1463	1.92897	0.462219	4.17327	3e-05	0.00230777	8.72449
ENSMUSG00000006360	Crip1	124.176	2.01578	0.223904	9.00287	2.2e-19	1.52e-16	37.6095
ENSMUSG00000002504	Slc9a3r2	193.848	2.0177	0.166438	12.1228	8e-34	8.85e-30	66.7796
ENSMUSG00000023868	Pde10a	25.0681	2.12558	0.447801	4.7467	2.07e-06	0.000235918	12.0819
ENSMUSG00000035914	Cd276	32.7311	2.18893	0.393988	5.55583	2.76e-08	5.1e-06	16.5463
ENSMUSG00000044770	Scml4	71.5333	2.22578	0.274573	8.10632	5.22e-16	2.62e-13	34.0151
ENSMUSG00000027398	Il1b	149.742	2.23516	0.396651	5.63507	1.75e-08	3.4e-06	17.338
ENSMUSG00000026358	Rgs1	67.7417	2.44679	0.272796	8.96931	2.98e-19	1.94e-16	45.3287
ENSMUSG00000023913	Pla2g7	39.1764	2.88718	0.411435	7.01733	2.26e-12	8.07e-10	33.6237
ENSMUSG00000024042	Sik1	69.0861	2.95372	0.308323	9.57996	9.71e-22	1.53e-18	62.0659
ENSMUSG00000092368	A930015D03Rik	10.8235	3.0848	0.739579	4.17102	3.03e-05	0.00231463	13.9388
ENSMUSG00000079491	H2-T10	45.534	3.15985	0.382602	8.25885	1.47e-16	8.14e-14	50.0289
ENSMUSG00000096403	Gm9825	22.4481	7.87891	1.24199	6.34376	2.24e-10	5.51e-08	76.0295
ENSMUSG00000078249	Hmga1b	24.7002	8.00153	1.22372	6.5387	6.21e-11	1.86e-08	81.6709
ENSMUSG00000080242	Atp6v0c-ps2	124.078	8.54341	1.00516	8.49956	1.9e-17	1.11e-14	142.856
