# Supplementary material for: Chronic TNF exposure induces glucocorticoid‐like immunosuppression in the alveolar macrophages of aged mice that enhances their susceptibility to pneumonia
Source: Aging Cell. 2024 Mar 8;23(6):e14133. doi: 10.1111/acel.14133 (PMC11296116; doi:10.1111/acel.14133)
Supplement: Supplementary file 4 — Table S3. [file ACEL-23-e14133-s003.xlsx]

## Sheet: Sheet1
Ensembl Id	MGI_symbol	baseMean	log2FoldChange	lfcSE	stat	pvalue	padj
ENSMUSG00000000058	Cav2	2723.66	-1.53002	0.262233	-5.83458	5.39246e-09	1.33698e-06	-8.98713
ENSMUSG00000000078	Klf6	519.891	-1.44708	0.355369	-4.07204	4.66027e-05	0.00286551	-3.67963
ENSMUSG00000000184	Ccnd2	838.702	-1.39858	0.321965	-4.34388	1.39988e-05	0.00103457	-4.17509
ENSMUSG00000001156	Mxd1	127.556	-1.16709	0.230087	-5.0724	3.92837e-07	5.2971e-05	-4.99045
ENSMUSG00000001419	Mef2d	348.67	-1.16343	0.150244	-7.74363	9.66155e-15	8.25096e-12	-12.8949
ENSMUSG00000001424	Snd1	166.487	-1.13712	0.205499	-5.53347	3.13953e-08	5.68346e-06	-5.96466
ENSMUSG00000001473	Tubb6	112.208	-1.09439	0.245954	-4.44956	8.60448e-06	0.00066802	-3.47492
ENSMUSG00000001525	Tubb5	579.542	-1.04072	0.144519	-7.20127	5.96534e-13	3.8208e-10	-9.80137
ENSMUSG00000001576	Ergic1	102.911	-0.983858	0.265703	-3.70284	0.000213198	0.00885752	-2.01955
ENSMUSG00000002028	Kmt2a	103.26	-0.980778	0.254405	-3.85519	0.000115641	0.00580926	-2.1929
ENSMUSG00000002111	Spi1	231.886	-0.968364	0.182484	-5.30656	1.11711e-07	1.78877e-05	-4.59725
ENSMUSG00000002325	Irf9	213.285	-0.937823	0.209133	-4.48434	7.31405e-06	0.000597941	-3.02292
ENSMUSG00000002504	Slc9a3r2	219.388	-0.895144	0.178593	-5.01221	5.38071e-07	6.85774e-05	-3.72722
ENSMUSG00000002980	Bcam	133.143	-0.848341	0.230915	-3.67383	0.000238944	0.00961496	-1.71115
ENSMUSG00000002996	Hbp1	146.903	-0.846171	0.223398	-3.78774	0.000152027	0.00686739	-1.83044
ENSMUSG00000003031	Cdkn1b	619.623	-0.819198	0.135892	-6.0283	1.65691e-09	4.89808e-07	-5.16912
ENSMUSG00000003032	Klf4	398.38	-0.816346	0.146513	-5.57181	2.521e-08	4.84411e-06	-4.3387
ENSMUSG00000003518	Dusp3	144.32	-0.803039	0.214853	-3.73762	0.000185768	0.00806674	-1.681
ENSMUSG00000003814	Calr	186.083	-0.775475	0.235925	-3.28696	0.00101277	0.0272836	-1.21292
ENSMUSG00000003847	Calr	167.979	-0.773799	0.209956	-3.68553	0.000228225	0.00928175	-1.57265
ENSMUSG00000004207	Psap	174.94	-0.773585	0.207087	-3.73556	0.000187299	0.00808754	-1.61848
ENSMUSG00000004730	Adgre1	312.068	-0.765107	0.168859	-4.53105	5.86903e-06	0.000501216	-2.52483
ENSMUSG00000006519	Cyba	141.522	-0.757473	0.243115	-3.11569	0.00183515	0.0427422	-1.03709
ENSMUSG00000006699	Cdc42	700.73	-0.75589	0.109084	-6.92943	4.22532e-12	1.80421e-09	-6.60928
ENSMUSG00000006731	B4galnt1	1148.44	-0.731192	0.0908528	-8.0481	8.40897e-16	9.23305e-13	-8.79965
ENSMUSG00000007815	Rhoa	212.541	-0.720286	0.23464	-3.06975	0.0021424	0.0479736	-0.950056
ENSMUSG00000007850	Hnrnph1	150.105	-0.708595	0.215075	-3.29464	0.000985474	0.0266703	-1.11531
ENSMUSG00000007891	Ctsd	284.013	-0.701164	0.182226	-3.84777	0.0001192	0.00588733	-1.56365
ENSMUSG00000009741	Ubp1	268.689	-0.669846	0.208682	-3.20989	0.00132787	0.03402	-0.983512
ENSMUSG00000010307	Tmem86a	1071.74	-0.667783	0.0929497	-7.18435	6.75301e-13	3.99259e-10	-6.27632
ENSMUSG00000010608	Rbm25	381.431	-0.663882	0.148097	-4.48275	7.36868e-06	0.000597941	-2.13992
ENSMUSG00000012640	Zfp715	296.294	-0.663819	0.162459	-4.08606	4.38758e-05	0.00271959	-1.70302
ENSMUSG00000013236	ptprs	276.075	-0.629769	0.165027	-3.81615	0.00013555	0.00635269	-1.38363
ENSMUSG00000014353	Tmem87b	1609.81	-0.615598	0.0829321	-7.42292	1.14569e-13	8.80579e-11	-6.18998
ENSMUSG00000014361	Mertk	392.43	-0.612173	0.156419	-3.91368	9.09018e-05	0.00478542	-1.42029
ENSMUSG00000014867		731.42	-0.612096	0.111733	-5.4782	4.29677e-08	7.16265e-06	-3.14919
ENSMUSG00000015127	Surf4	204.403	-0.610451	0.184167	-3.31465	0.000917567	0.0252775	-0.975053
ENSMUSG00000015340	Cybb	320.949	-0.607207	0.150099	-4.04539	5.2237e-05	0.00308841	-1.52425
ENSMUSG00000015568	Lpl	193.199	-0.602018	0.192588	-3.12594	0.00177237	0.0419975	-0.828844
ENSMUSG00000015656		657.813	-0.600944	0.116307	-5.16689	2.38026e-07	3.38791e-05	-2.68626
ENSMUSG00000015846	Rxra	361.042	-0.583255	0.157959	-3.69244	0.00022211	0.00917814	-1.18823
ENSMUSG00000016528	Mapkapk2	562.717	-0.580131	0.116099	-4.99688	5.82655e-07	7.22304e-05	-2.40248
ENSMUSG00000016559	H3f3b	387.377	-0.566527	0.156373	-3.62293	0.000291286	0.0108681	-1.11257
ENSMUSG00000017132	Cyth1	373.224	-0.551134	0.153086	-3.60016	0.000318021	0.0116396	-1.06593
ENSMUSG00000017144	Rnd3	256.359	-0.54992	0.174262	-3.15571	0.00160107	0.038929	-0.775236
ENSMUSG00000017754	Pltp	345.791	-0.547868	0.149651	-3.66097	0.000251265	0.00985316	-1.09925
ENSMUSG00000018008	Cyth4	257.705	-0.538447	0.172453	-3.12228	0.00179453	0.0420512	-0.741023
ENSMUSG00000018293	Pfn1	1801.33	-0.53272	0.115384	-4.61693	3.8945e-06	0.000356347	-1.83689
ENSMUSG00000018381	Abi3	637.059	-0.527061	0.114362	-4.60871	4.05174e-06	0.000366372	-1.81102
ENSMUSG00000018427	Ypel2	456.435	-0.526543	0.14315	-3.67827	0.000234821	0.00949914	-1.06484
ENSMUSG00000019173	Rab5c	456.03	-0.524427	0.13637	-3.84561	0.000120252	0.00588733	-1.16952
ENSMUSG00000019577	pdk4	825.118	-0.515411	0.128363	-4.01526	5.93791e-05	0.00345748	-1.26855
ENSMUSG00000019804	Snx3	1666.83	-0.51163	0.0924981	-5.53124	3.17966e-08	5.68346e-06	-2.6837
ENSMUSG00000019832	Rab32	700.731	-0.5095	0.11528	-4.41967	9.8852e-06	0.000752254	-1.59149
ENSMUSG00000020034	Tcp11l2	348.768	-0.5059	0.145889	-3.46771	0.00052492	0.0170271	-0.894867
ENSMUSG00000020048	Hsp90b1	974.064	-0.498704	0.106728	-4.67267	2.97307e-06	0.000285638	-1.7675
ENSMUSG00000020053	Igf1	1460.77	-0.486098	0.0855556	-5.68166	1.33392e-08	2.62886e-06	-2.71254
ENSMUSG00000020064	Herc4	432.843	-0.484232	0.12818	-3.77775	0.000158254	0.00699048	-1.04376
ENSMUSG00000020190	Mknk2	891.897	-0.475414	0.102236	-4.65018	3.31651e-06	0.000307117	-1.66998
ENSMUSG00000020205	Phlda1	1970.33	-0.47177	0.0816326	-5.77919	7.50608e-09	1.68527e-06	-2.72369
ENSMUSG00000020262	Adarb1	296.676	-0.471025	0.150754	-3.12446	0.00178131	0.0419975	-0.648497
ENSMUSG00000020368	Canx	1318.18	-0.470925	0.0943525	-4.99112	6.00296e-07	7.32361e-05	-1.9474
ENSMUSG00000020385	Clk4	1760.09	-0.459182	0.087076	-5.27335	1.33955e-07	2.10118e-05	-2.14784
ENSMUSG00000020422	Tns3	451.239	-0.45439	0.127608	-3.56084	0.000369676	0.0129741	-0.857398
ENSMUSG00000020482	Ccdc117	754.727	-0.449471	0.115356	-3.89637	9.76454e-05	0.00503693	-1.03281
ENSMUSG00000020571	Pdia6	542.997	-0.447883	0.146363	-3.06008	0.00221281	0.0492976	-0.585461
ENSMUSG00000020593	Lpin1	1024.66	-0.446212	0.102165	-4.36757	1.25638e-05	0.000937526	-1.35114
ENSMUSG00000020836	Coro6	2303.33	-0.440457	0.0731947	-6.0176	1.77018e-09	5.03911e-07	-2.77384
ENSMUSG00000020841	Cpd	1277.97	-0.43249	0.1126	-3.84095	0.000122557	0.00588733	-0.964489
ENSMUSG00000020863	Luc7l3	921.329	-0.42715	0.100154	-4.26492	1.99971e-05	0.00139942	-1.21911
ENSMUSG00000020883	Fbxl20	843.432	-0.417802	0.110161	-3.79267	0.000149039	0.00677817	-0.906166
ENSMUSG00000020893	Per1	510.592	-0.413791	0.125106	-3.30752	0.000941247	0.0257453	-0.657639
ENSMUSG00000021003	Galc	805.862	-0.411707	0.112107	-3.67244	0.000240249	0.00961496	-0.830434
ENSMUSG00000021024	Psma6	1200.08	-0.408694	0.091266	-4.47805	7.53263e-06	0.000603081	-1.31584
ENSMUSG00000021036	Sptlc2	2732.27	-0.401489	0.0785125	-5.1137	3.15908e-07	4.33584e-05	-1.75167
ENSMUSG00000021097	Clmn	840.644	-0.396573	0.10113	-3.92141	8.80306e-05	0.00469863	-0.923233
ENSMUSG00000021109	Hif1a	522.342	-0.393507	0.128095	-3.07199	0.00212639	0.0477877	-0.519698
ENSMUSG00000021327	Zkscan3	925.918	-0.393346	0.123853	-3.1759	0.00149373	0.0375189	-0.560812
ENSMUSG00000021495	Fam193b	723.652	-0.391963	0.118552	-3.30625	0.000945532	0.0257708	-0.62278
ENSMUSG00000021573	Tppp	752.734	-0.391072	0.108866	-3.59223	0.000327867	0.0118309	-0.753589
ENSMUSG00000021591	Glrx	978.174	-0.376619	0.0974573	-3.86446	0.000111337	0.00566714	-0.846126
ENSMUSG00000021636	Marveld2	875.185	-0.373778	0.108424	-3.44738	0.000566059	0.0180854	-0.651372
ENSMUSG00000021690	Jmy	2030.26	-0.373023	0.0904127	-4.12579	3.69472e-05	0.00236647	-0.979522
ENSMUSG00000021822	Plau	2567.77	-0.36461	0.0747968	-4.87468	1.08986e-06	0.000123186	-1.42542
ENSMUSG00000022180	Slc7a8	1399.26	-0.363982	0.0957329	-3.80206	0.000143498	0.00664415	-0.792593
ENSMUSG00000022228	Zscan26	686.352	-0.361481	0.111029	-3.25574	0.00113096	0.0298713	-0.551167
ENSMUSG00000022346	Myc	1173.38	-0.361462	0.0901316	-4.01039	6.06196e-05	0.00350318	-0.887585
ENSMUSG00000022365	Derl1	677.294	-0.357484	0.108781	-3.28627	0.00101524	0.0272836	-0.55914
ENSMUSG00000022378	Fam49b	1715.06	-0.354222	0.0994064	-3.56337	0.000366125	0.0129084	-0.669169
ENSMUSG00000022387	Brd1	1288.28	-0.34664	0.0931126	-3.7228	0.000197023	0.00841287	-0.719297
ENSMUSG00000022504	Ciita	985.482	-0.342463	0.0953252	-3.59258	0.000327424	0.0118309	-0.65992
ENSMUSG00000022807	Osbpl11	925.083	-0.32845	0.102577	-3.20197	0.0013649	0.0347372	-0.479275
ENSMUSG00000022822	Abcc5	29273.1	-0.325542	0.0543155	-5.99355	2.05312e-09	5.63582e-07	-2.03433
ENSMUSG00000022884	Eif4a2	5183.91	-0.325475	0.0944535	-3.44587	0.000569219	0.0180854	-0.567195
ENSMUSG00000022952	Runx1	929.563	-0.324059	0.0976966	-3.317	0.000909905	0.0251566	-0.518284
ENSMUSG00000022974	Paxbp1	774.504	-0.321081	0.102739	-3.1252	0.00177686	0.0419975	-0.442057
ENSMUSG00000023004	Tuba1b	897.393	-0.318657	0.100378	-3.17458	0.00150054	0.0375673	-0.454146
ENSMUSG00000023010	Tmbim6	918.173	-0.318008	0.101123	-3.14475	0.00166227	0.0399256	-0.444813
ENSMUSG00000023019	Gpd1	780.46	-0.316994	0.101691	-3.11721	0.00182569	0.0426511	-0.434304
ENSMUSG00000023067	Cdkn1a	2744.85	-0.31437	0.0863878	-3.63905	0.000273644	0.0103846	-0.623587
ENSMUSG00000023852	Chd1	1003.22	-0.312805	0.0990165	-3.15912	0.00158248	0.0387356	-0.441646
ENSMUSG00000023861	Mpc1	1338.61	-0.311651	0.0898738	-3.46765	0.000525034	0.0170271	-0.551267
ENSMUSG00000023913	Pla2g7	1117.09	-0.310275	0.0904857	-3.429	0.000605814	0.018928	-0.534572
ENSMUSG00000023952	Gtpbp2	2952.64	-0.309179	0.0845975	-3.6547	0.000257483	0.00989505	-0.619774
ENSMUSG00000023990	Tfeb	3555.48	-0.308221	0.079295	-3.88702	0.000101482	0.00519996	-0.703977
ENSMUSG00000024026	Glo1	49660.1	-0.307677	0.0670342	-4.58985	4.43565e-06	0.000387414	-1.04974
ENSMUSG00000024030	Abcg1	2072.67	-0.304185	0.083874	-3.6267	0.00028707	0.010763	-0.598657
ENSMUSG00000024053	Emilin2	1193.69	-0.303866	0.0906451	-3.35227	0.000801532	0.0231848	-0.49676
ENSMUSG00000024121	Atp6v0c	1108.86	-0.299073	0.0921434	-3.24573	0.00117149	0.0307306	-0.452326
ENSMUSG00000024130	Abca3	2289.49	-0.296143	0.0882364	-3.35625	0.00079008	0.0230021	-0.485151
ENSMUSG00000024132	Eci1	1528.95	-0.290151	0.0848569	-3.4193	0.000627826	0.0193794	-0.49693
ENSMUSG00000024140	Epas1	2049.09	-0.289427	0.0819993	-3.52963	0.00041614	0.0145384	-0.531817
ENSMUSG00000024163	Mapk8ip3	1194.49	-0.280014	0.0907188	-3.08661	0.00202452	0.0461523	-0.374044
ENSMUSG00000024235	Map3k8	2489.49	-0.271164	0.0788009	-3.44112	0.000579305	0.0181736	-0.471976
ENSMUSG00000024401	Tnf	1574.59	-0.270668	0.0834368	-3.24399	0.00117867	0.0308122	-0.409055
ENSMUSG00000024610	Cd74 antigen	1599.39	-0.266412	0.0825312	-3.22801	0.00124654	0.0321507	-0.397702
ENSMUSG00000024661	Fth1	1901	-0.263256	0.0764228	-3.44474	0.000571614	0.0180854	-0.45877
ENSMUSG00000024772	Ehd1	2022.73	-0.260118	0.0782801	-3.32291	0.000890848	0.0248082	-0.417594
ENSMUSG00000025130	P4hb	2847.62	-0.257101	0.0752538	-3.41645	0.000634443	0.0195053	-0.439603
ENSMUSG00000025132	Arhgdia	4131.26	-0.252319	0.0720348	-3.50274	0.000460505	0.0155239	-0.456445
ENSMUSG00000025150	Cbr2	31397.7	-0.252085	0.0556928	-4.52635	6.001e-06	0.000501344	-0.831848
ENSMUSG00000025203	Scd2	1534.11	-0.251074	0.0818074	-3.06909	0.00214714	0.0479736	-0.331166
ENSMUSG00000025316	Banp	4620.46	-0.249965	0.0699042	-3.57582	0.000349134	0.0124587	-0.476065
ENSMUSG00000025630	Hprt	2695.59	-0.247463	0.0725309	-3.41183	0.000645283	0.0196811	-0.422159
ENSMUSG00000025743	Sdc3	5987.36	-0.244885	0.0704495	-3.47604	0.000508885	0.0167866	-0.434679
ENSMUSG00000025795	Rassf3	5475	-0.243534	0.0634045	-3.84095	0.000122557	0.00588733	-0.5431
ENSMUSG00000025950	Idh1	53455.7	-0.243482	0.0595112	-4.09137	4.28841e-05	0.00267973	-0.626213
ENSMUSG00000026034	Clk1	2126.5	-0.240256	0.0775085	-3.09974	0.00193689	0.0448401	-0.323946
ENSMUSG00000026065	Slc9a4	5887.65	-0.237816	0.0710279	-3.3482	0.000813384	0.0231848	-0.38878
ENSMUSG00000026094	Stk17b	7402.79	-0.236626	0.0604988	-3.91125	9.1819e-05	0.00480082	-0.548661
ENSMUSG00000026107	Nabp1	2678.45	-0.236117	0.0755978	-3.12333	0.00178816	0.0420299	-0.325001
ENSMUSG00000026349	Ccnt2	4586.49	-0.230889	0.0749334	-3.08126	0.0020613	0.0467349	-0.307165
ENSMUSG00000026390	Marco	7455.95	-0.227189	0.0659754	-3.44355	0.00057414	0.0180854	-0.395916
ENSMUSG00000026489	Coq8a	4274.43	-0.226547	0.0660986	-3.42741	0.000609366	0.0189619	-0.390141
ENSMUSG00000026558	Uck2	4052.73	-0.226159	0.0701643	-3.22327	0.00126736	0.0325784	-0.336314
ENSMUSG00000026615	Eprs	4651.79	-0.224852	0.0674427	-3.33397	0.000856165	0.024193	-0.36343
ENSMUSG00000026749	Nek6	40252.6	-0.222856	0.0549636	-4.0546	5.02191e-05	0.00299213	-0.562492
ENSMUSG00000026773	Pfkfb3	22554.4	-0.222339	0.0652939	-3.40521	0.000661138	0.0199275	-0.378099
ENSMUSG00000026981	Il1rn	21605.5	-0.219808	0.059641	-3.68552	0.00022824	0.00928175	-0.446731
ENSMUSG00000027253	Lrp4	6840.02	-0.217695	0.063749	-3.41488	0.000638096	0.0195395	-0.37206
ENSMUSG00000027330	Cdc25b	3312.92	-0.212516	0.0688373	-3.08721	0.00202043	0.0461523	-0.28388
ENSMUSG00000027381	Bcl2l11	12613.3	-0.211624	0.0621029	-3.40763	0.000655287	0.0199073	-0.35997
ENSMUSG00000027620	Rbm39	5440.76	-0.205425	0.0648185	-3.16924	0.00152839	0.0379956	-0.291759
ENSMUSG00000027712	Anxa5	5363.76	-0.195871	0.0633533	-3.09173	0.00198994	0.0457926	-0.262312
ENSMUSG00000027829	Ccnl1	15073.7	-0.195024	0.0618153	-3.15494	0.00160532	0.038929	-0.27493
ENSMUSG00000027881	Prpf38b	2624.26	0.266731	0.0862417	3.09283	0.00198257	0.0457598	0.35729
ENSMUSG00000028060	Khdc4	2152.52	0.306464	0.0777806	3.9401	8.14473e-05	0.00443975	0.720999
ENSMUSG00000028270	Gbp2	2915.12	0.307562	0.0769632	3.99622	6.43609e-05	0.00369163	0.748232
ENSMUSG00000028381	Ugcg	833.244	0.310912	0.10115	3.07376	0.00211379	0.047644	0.411022
ENSMUSG00000028410	Dnaja1	5152.09	0.314401	0.0654484	4.80381	1.55676e-06	0.000159536	1.19383
ENSMUSG00000028756	Pink1	760.643	0.317218	0.101521	3.12466	0.0017801	0.0419975	0.436738
ENSMUSG00000028757	Ddost	2080.91	0.318137	0.0869687	3.65806	0.000254132	0.00989505	0.637731
ENSMUSG00000028771	Ptpn12	1227.68	0.319045	0.0957955	3.33048	0.000866956	0.0244081	0.51445
ENSMUSG00000028811	Yars	853.783	0.337786	0.105488	3.20214	0.00136411	0.0347372	0.492899
ENSMUSG00000028874	Fgr	2020.78	0.342386	0.088872	3.85257	0.000116884	0.00583356	0.764912
ENSMUSG00000029004	Kmt2e	802.98	0.346378	0.100475	3.44741	0.000565998	0.0180854	0.603623
ENSMUSG00000029068	Ccnl2	815.191	0.348508	0.099361	3.50749	0.00045235	0.0153161	0.63249
ENSMUSG00000029175	Slc35f6	1208.36	0.350522	0.104324	3.35993	0.000779627	0.0227841	0.575686
ENSMUSG00000029249	Rest	1020.24	0.35152	0.0945346	3.71842	0.000200472	0.00842683	0.72917
ENSMUSG00000029304	Spp1	638.867	0.353721	0.112448	3.14565	0.00165717	0.0399256	0.494767
ENSMUSG00000029385	Ccng2	567.169	0.360018	0.11483	3.13522	0.00171725	0.0411177	0.498975
ENSMUSG00000029580	Actb	2257.46	0.366964	0.100971	3.63433	0.000278701	0.0105005	0.726145
ENSMUSG00000029714	Gigyf1	1000.03	0.367532	0.105867	3.47163	0.000517317	0.0169919	0.650442
ENSMUSG00000029822	Osbpl3	623.775	0.369516	0.114191	3.23594	0.00121243	0.0313763	0.55553
ENSMUSG00000029823	Luc7l2	549.308	0.374884	0.118826	3.15489	0.00160558	0.038929	0.528483
ENSMUSG00000030020	Prickle2	1254.96	0.379361	0.0899707	4.2165	2.48126e-05	0.00165834	1.05475
ENSMUSG00000030157	Clec2d	843.074	0.381074	0.105613	3.60821	0.000308316	0.0113384	0.74136
ENSMUSG00000030159	Clec1b	808.427	0.383286	0.109213	3.50951	0.000448929	0.0152676	0.696136
ENSMUSG00000030203	Dusp16	1743.07	0.383542	0.0823416	4.65794	3.19389e-06	0.000299369	1.35152
ENSMUSG00000030256	Bhlhe41	473.465	0.385442	0.121573	3.17045	0.00152201	0.0379811	0.547494
ENSMUSG00000030315	Vgll4	2136.55	0.388063	0.0804315	4.82476	1.40169e-06	0.000147581	1.48666
ENSMUSG00000030474	Siglece	518.174	0.39254	0.123488	3.17878	0.00147898	0.0373433	0.560464
ENSMUSG00000030527	Crtc3	8096.08	0.39393	0.0949191	4.15017	3.3223e-05	0.00218249	1.04827
ENSMUSG00000030655	Smg1	577.074	0.394563	0.113747	3.46878	0.000522818	0.0170271	0.697927
ENSMUSG00000030747	Dgat2	542.428	0.396169	0.118318	3.34835	0.000812931	0.0231848	0.647656
ENSMUSG00000030748	Il4ra	647.147	0.39802	0.112917	3.52488	0.000423679	0.0146027	0.730592
ENSMUSG00000031232	Magt1	2132.67	0.399358	0.107335	3.72067	0.000198694	0.00842683	0.828403
ENSMUSG00000031391	L1cam	1770.03	0.401697	0.102754	3.9093	9.25635e-05	0.00480705	0.931182
ENSMUSG00000031444	F10	599.217	0.401834	0.126102	3.18657	0.0014397	0.0365198	0.577625
ENSMUSG00000031447	Lamp1	479.13	0.402222	0.126556	3.17821	0.00148188	0.0373433	0.574288
ENSMUSG00000031488	Rab11fip1	684.5	0.404062	0.11306	3.57387	0.000351747	0.0124587	0.769549
ENSMUSG00000031502	Col4a1	477.408	0.404389	0.131046	3.08587	0.0020296	0.0461523	0.540186
ENSMUSG00000031503	Col4a2	704	0.405913	0.112443	3.60993	0.000306285	0.0113178	0.790002
ENSMUSG00000031591	Asah1	2240.98	0.407678	0.0820531	4.96847	6.74839e-07	8.1044e-05	1.66793
ENSMUSG00000031709	Tbc1d9	5140.37	0.408364	0.070545	5.7887	7.09332e-09	1.6521e-06	2.36115
ENSMUSG00000031770	Herpud1	380.587	0.409721	0.13269	3.08781	0.00201637	0.0461523	0.547309
ENSMUSG00000031778	Cx3cl1	2460.86	0.4098	0.0719268	5.69747	1.21601e-08	2.49892e-06	2.2958
ENSMUSG00000031827	Cotl1	654.821	0.410145	0.108334	3.78593	0.000153137	0.00686739	0.887229
ENSMUSG00000032253	Phip	2726.65	0.412349	0.0818217	5.0396	4.66501e-07	6.07717e-05	1.73859
ENSMUSG00000032265	Tent5a	445.486	0.412662	0.124402	3.31716	0.000909371	0.0251566	0.659991
ENSMUSG00000032525	Nktr	610.68	0.415098	0.113533	3.6562	0.000255984	0.00989505	0.832098
ENSMUSG00000032540	Abhd5	651.809	0.41693	0.109747	3.79902	0.000145267	0.00664599	0.907841
ENSMUSG00000032578	Cish	985.123	0.420269	0.105266	3.99245	6.53935e-05	0.00372307	1.02087
ENSMUSG00000032640	Chsy1	880.07	0.421735	0.0988926	4.26458	2.00281e-05	0.00139942	1.20365
ENSMUSG00000032652	Crebl2	742.235	0.423044	0.102141	4.14175	3.44672e-05	0.00224504	1.12055
ENSMUSG00000032712	Resf1	788.429	0.424422	0.129814	3.26946	0.00107751	0.0285578	0.655424
ENSMUSG00000033004	Mycbp2	689.508	0.424795	0.125881	3.37458	0.00073929	0.0218546	0.705354
ENSMUSG00000033192	Lpcat2	506.235	0.430267	0.132674	3.24304	0.00118262	0.0308122	0.650253
ENSMUSG00000033777	Tlr13	753.206	0.432296	0.106537	4.0577	4.95589e-05	0.00297586	1.09215
ENSMUSG00000034160	Ogt	502.41	0.432857	0.127831	3.38615	0.000708807	0.0211158	0.725204
ENSMUSG00000034593	Myo5a	508.537	0.433334	0.123085	3.52062	0.000430542	0.0147169	0.793947
ENSMUSG00000034641	cd300Id	1777.32	0.439188	0.0891545	4.92615	8.38676e-07	9.91702e-05	1.75834
ENSMUSG00000034681	Rnps1	1174.72	0.439662	0.0956238	4.59783	4.26912e-06	0.00038154	1.50297
ENSMUSG00000034714	Ttyh2	398.693	0.440886	0.131693	3.34783	0.000814455	0.0231848	0.720759
ENSMUSG00000034832	Tet3	428.269	0.448876	0.130346	3.44373	0.000573743	0.0180854	0.782244
ENSMUSG00000035021	Baz1a	1752.17	0.449086	0.0952454	4.71504	2.41669e-06	0.000235122	1.6296
ENSMUSG00000035545	Leng8	2077.67	0.450807	0.0776785	5.8035	6.4945e-09	1.5599e-06	2.61779
ENSMUSG00000035623	Rsf1	316.316	0.451309	0.144005	3.13398	0.00172452	0.0411636	0.625283
ENSMUSG00000035967	Ints6l	673.645	0.451432	0.12351	3.65503	0.000257148	0.00989505	0.904933
ENSMUSG00000035969	Rusc2	406.536	0.452409	0.129891	3.48299	0.000495852	0.0165701	0.805593
ENSMUSG00000036181	Hist1h1c	2892.46	0.45424	0.0775527	5.85718	4.70803e-09	1.2062e-06	2.68845
ENSMUSG00000036362	P2ry13	399.765	0.45979	0.132249	3.4767	0.000507622	0.0167866	0.816144
ENSMUSG00000036478	Btg1	538.606	0.460125	0.122536	3.75502	0.000173328	0.00761256	0.97476
ENSMUSG00000036533	Cdc42ep3	472.264	0.460649	0.130628	3.52643	0.000421206	0.0145828	0.845825
ENSMUSG00000036594	H2-Aa	399.419	0.460693	0.132207	3.48462	0.00049283	0.016541	0.820696
ENSMUSG00000036622	Atp13a2	4525.43	0.46558	0.0964877	4.82528	1.39809e-06	0.000147581	1.78362
ENSMUSG00000036775	Rmdn2	1351.64	0.470421	0.0932217	5.04626	4.50553e-07	5.97061e-05	1.98705
ENSMUSG00000036875	Dna2	332.87	0.474244	0.150101	3.15949	0.00158045	0.0387356	0.669581
ENSMUSG00000037095	Lrg1	567.68	0.475814	0.117037	4.0655	4.7929e-05	0.00292367	1.20575
ENSMUSG00000037235	Mxd4	571.64	0.477549	0.118855	4.01791	5.87157e-05	0.00344495	1.17612
ENSMUSG00000037266	Rsrp1	393.372	0.480701	0.144421	3.32848	0.000873226	0.024495	0.774373
ENSMUSG00000037326	Capn15	439.966	0.482387	0.125448	3.84531	0.000120399	0.00588733	1.07576
ENSMUSG00000037405	Icam1	336.489	0.483998	0.141543	3.41945	0.000627478	0.0193794	0.828923
ENSMUSG00000037411	Serpine1	1705.24	0.48756	0.0822638	5.92679	3.08919e-09	8.18741e-07	2.96771
ENSMUSG00000037523	Mavs	473.239	0.487695	0.13133	3.71352	0.000204394	0.0085379	1.00887
ENSMUSG00000037652	Phc3	292.301	0.492854	0.148234	3.32483	0.000884709	0.0247268	0.791933
ENSMUSG00000037679	Inf2	268.982	0.494991	0.157326	3.14628	0.00165361	0.0399256	0.692368
ENSMUSG00000037706	Cd81	569.426	0.49526	0.114309	4.33263	1.47342e-05	0.00106837	1.47156
ENSMUSG00000037857	Nufip2	400.423	0.49728	0.129959	3.82645	0.000130006	0.00614361	1.09977
ENSMUSG00000037885	Stk35	294.325	0.498024	0.150417	3.31095	0.000929788	0.0255227	0.79339
ENSMUSG00000037926		944.465	0.499498	0.108776	4.59199	4.39045e-06	0.000387414	1.7042
ENSMUSG00000037965	Zc3h7a	1319.76	0.501959	0.0957735	5.24111	1.59618e-07	2.40553e-05	2.31844
ENSMUSG00000038172	Ttc39b	428.881	0.513036	0.13978	3.6703	0.00024227	0.00961496	1.03482
ENSMUSG00000038342	Mlxip	702.399	0.515153	0.117134	4.39797	1.0927e-05	0.000823384	1.58894
ENSMUSG00000038393	Txnip	312.596	0.521211	0.156066	3.33968	0.000838752	0.0237884	0.846257
ENSMUSG00000038527	C1rl	443.582	0.524717	0.12735	4.12027	3.78433e-05	0.00240383	1.37429
ENSMUSG00000038538	Ubn2	1985.83	0.525602	0.0869962	6.04166	1.52534e-09	4.68949e-07	3.32647
ENSMUSG00000038612	Mcl1	1122.92	0.528423	0.0914945	5.77546	7.67425e-09	1.68527e-06	3.05076
ENSMUSG00000038811	Gngt2	364.679	0.529238	0.149993	3.52843	0.000418033	0.0145385	0.972466
ENSMUSG00000038991	Txndc5	360.566	0.530002	0.1582	3.3502	0.000807526	0.0231848	0.866446
ENSMUSG00000039068	Zzz3	825.676	0.530115	0.11103	4.77451	1.80149e-06	0.000182187	1.98236
ENSMUSG00000039105	Atp6v1g1	443.889	0.530643	0.145802	3.63949	0.000273183	0.0103846	1.05259
ENSMUSG00000039158	Akna	225.756	0.532749	0.168326	3.16498	0.00155092	0.0382816	0.75491
ENSMUSG00000039218	Srrm2	374.203	0.535676	0.140506	3.81247	0.000137585	0.00640894	1.17485
ENSMUSG00000040033	Stat2	374.329	0.53599	0.141072	3.7994	0.000145047	0.00664599	1.16709
ENSMUSG00000040479	Dgkz	392.594	0.540513	0.133091	4.06122	4.88167e-05	0.00295437	1.36725
ENSMUSG00000040687	Madd	305.252	0.54078	0.145441	3.71821	0.000200639	0.00842683	1.12176
ENSMUSG00000040848	Sft2d2	440.287	0.541613	0.125532	4.31454	1.59935e-05	0.00114884	1.5922
ENSMUSG00000041202	Pla2g2d	415.848	0.543035	0.137053	3.96221	7.42578e-05	0.00410608	1.29599
ENSMUSG00000041268	Dmxl2	244.372	0.543104	0.1655	3.2816	0.0010322	0.0275469	0.847203
ENSMUSG00000041328	Pcf11	456.536	0.543195	0.161193	3.36984	0.000752128	0.0221489	0.898797
ENSMUSG00000041354	Rgl2	207.099	0.545709	0.175622	3.1073	0.00188805	0.0438416	0.741135
ENSMUSG00000041801	Phlda3	311.12	0.547287	0.149184	3.66854	0.000243939	0.00961496	1.10391
ENSMUSG00000042599	Kdm7a	529.485	0.549628	0.12343	4.45297	8.46912e-06	0.00066802	1.74519
ENSMUSG00000042608	Stk40	28437.7	0.550272	0.0780705	7.04839	1.80995e-12	9.27416e-10	4.97046
ENSMUSG00000042625	Safb2	236.493	0.553757	0.174772	3.16846	0.00153248	0.0379956	0.786482
ENSMUSG00000042688	Mapk6	707.983	0.557421	0.114228	4.87991	1.06133e-06	0.000121752	2.18204
ENSMUSG00000043091	2510009E07Rik	345.033	0.557468	0.164299	3.39301	0.000691286	0.020674	0.939097
ENSMUSG00000044533	Rps2	233.979	0.560527	0.167345	3.34953	0.000809478	0.0231848	0.916348
ENSMUSG00000044583	Tlr7	1155.32	0.562356	0.089544	6.28021	3.38106e-10	1.12986e-07	3.90667
ENSMUSG00000044783	Hjurp	224.072	0.567214	0.167867	3.37896	0.000727612	0.0215924	0.944808
ENSMUSG00000044948	Cfap43	526.28	0.569662	0.135006	4.21953	2.44811e-05	0.00165054	1.58501
ENSMUSG00000044968	Napepld	669.191	0.571475	0.110255	5.18321	2.18096e-07	3.1628e-05	2.5716
ENSMUSG00000045502	Hcar2	355.298	0.573494	0.146226	3.92198	8.78239e-05	0.00469863	1.33511
ENSMUSG00000045551	Fpr1	539.99	0.577771	0.118952	4.8572	1.1906e-06	0.000132622	2.24024
ENSMUSG00000045917	Tmem268	258.105	0.578398	0.182782	3.16441	0.00155397	0.0382816	0.819596
ENSMUSG00000046223	Plaur	428.916	0.579834	0.127332	4.55371	5.27092e-06	0.000455194	1.93769
ENSMUSG00000046324	Ermp1	511.143	0.580478	0.123091	4.71586	2.40695e-06	0.000235122	2.10638
ENSMUSG00000046519	Golph3l	480.853	0.586874	0.123343	4.75806	1.95466e-06	0.00019511	2.17714
ENSMUSG00000046711	Hmga1	867.019	0.588746	0.105986	5.55493	2.77727e-08	5.20636e-06	3.11062
ENSMUSG00000047959	Kcna3	192.277	0.59094	0.181685	3.25256	0.00114372	0.030105	0.899033
ENSMUSG00000048118	Arid4a	255.643	0.593054	0.161653	3.66869	0.000243796	0.00961496	1.19622
ENSMUSG00000048249	Crebrf	304.355	0.595679	0.158937	3.74789	0.00017833	0.00778775	1.25604
ENSMUSG00000048779	P2ry6	437.461	0.595728	0.151337	3.93644	8.26989e-05	0.00447622	1.39942
ENSMUSG00000048874	Phf3	405.794	0.601425	0.134183	4.48212	7.39063e-06	0.000597941	1.9386
ENSMUSG00000049625	Tifab	6037.44	0.601485	0.0858355	7.00741	2.42765e-12	1.09758e-09	5.38904
ENSMUSG00000050271	Prag1	514.565	0.604022	0.124825	4.83896	1.30519e-06	0.00014331	2.32169
ENSMUSG00000050708	Ftl1	303.513	0.607532	0.158794	3.82591	0.00013029	0.00614361	1.3436
ENSMUSG00000050721	Plekho2	434.91	0.607541	0.130376	4.65991	3.16354e-06	0.000299369	2.14085
ENSMUSG00000051177	Plcb1	7680.83	0.616782	0.0876507	7.03681	1.96688e-12	9.44842e-10	5.56623
ENSMUSG00000051257	Trap1a	285.397	0.623079	0.179061	3.4797	0.000501976	0.0167021	1.10735
ENSMUSG00000051314	Ffar2	4874.37	0.624804	0.0917094	6.81287	9.5673e-12	3.87022e-09	5.25601
ENSMUSG00000051391	Ywhag	1293.87	0.62648	0.0978341	6.40349	1.51866e-10	5.83619e-08	4.53187
ENSMUSG00000051615	Rap2a	512.597	0.632461	0.128692	4.91453	8.89939e-07	0.000103637	2.52003
ENSMUSG00000051682	Treml4	1158.75	0.637441	0.101147	6.30214	2.93559e-10	1.07442e-07	4.44221
ENSMUSG00000052270	Fpr2	206.165	0.643701	0.176916	3.63846	0.000274275	0.0103846	1.27685
ENSMUSG00000052310	Slc39a1	1330.57	0.6442	0.0905298	7.11589	1.11189e-12	6.10429e-10	5.9359
ENSMUSG00000052331	Olfr1402	306.992	0.645011	0.162625	3.96625	7.30119e-05	0.00406645	1.54208
ENSMUSG00000052512	Nav2	536.12	0.646462	0.12381	5.22141	1.77569e-07	2.62461e-05	2.9614
ENSMUSG00000052974	Cyp2f2	188.76	0.648756	0.180845	3.58736	0.000334048	0.0119976	1.2462
ENSMUSG00000053007	Creb5	306.413	0.653763	0.150676	4.33888	1.43211e-05	0.0010483	1.9479
ENSMUSG00000053279	Aldh1a1	294.094	0.657394	0.15923	4.12858	3.6501e-05	0.00235753	1.72733
ENSMUSG00000053641	Dennd4a	307.198	0.658426	0.16525	3.98442	6.76451e-05	0.00382295	1.59181
ENSMUSG00000053774	Ubxn7	270.208	0.671211	0.169083	3.96972	7.19567e-05	0.00403693	1.60684
ENSMUSG00000054387	Mdm4	152.605	0.679944	0.207141	3.28251	0.00102886	0.0275469	1.06066
ENSMUSG00000054520	Sh3bp2	280.174	0.695776	0.183823	3.78504	0.000153681	0.00686739	1.50511
ENSMUSG00000054611	Kdm2a	686.934	0.700195	0.111392	6.28585	3.26062e-10	1.12986e-07	4.86424
ENSMUSG00000054823	Nsd3	229.376	0.703374	0.16655	4.2232	2.40861e-05	0.00163828	1.95933
ENSMUSG00000054986	Sec14l3	169.606	0.707951	0.207865	3.40583	0.00065964	0.0199275	1.2039
ENSMUSG00000055436	Srsf11	397.419	0.711508	0.139132	5.11391	3.15556e-07	4.33584e-05	3.10426
ENSMUSG00000055538	Zcchc24	297.835	0.712763	0.161142	4.42319	9.72522e-06	0.000747481	2.22838
ENSMUSG00000056145	AI504432	430.894	0.712985	0.129577	5.50242	3.74606e-08	6.54368e-06	3.69624
ENSMUSG00000056201	Cfl1	107.028	0.724329	0.23531	3.07819	0.00208264	0.04708	0.961303
ENSMUSG00000056216	Cebpg	146.027	0.72845	0.214584	3.39471	0.000687016	0.0206266	1.22786
ENSMUSG00000056234	Ncoa4	224.591	0.728955	0.18447	3.95162	7.76244e-05	0.00426158	1.72794
ENSMUSG00000056708	Ier5	176.418	0.729131	0.189781	3.84196	0.000122056	0.00588733	1.62602
ENSMUSG00000058793	Cds2	172.822	0.731201	0.198366	3.68612	0.0002277	0.00928175	1.48607
ENSMUSG00000059013	Sh2d3c	168.173	0.73328	0.196753	3.7269	0.000193848	0.00832357	1.525
ENSMUSG00000059248	43717	583.071	0.736702	0.134149	5.49168	3.98119e-08	6.79988e-06	3.80691
ENSMUSG00000059796	Eif4a1	279.931	0.738154	0.165818	4.4516	8.52316e-06	0.00066802	2.3438
ENSMUSG00000060586	H2-Eb1	372.904	0.741618	0.148027	5.01001	5.44265e-07	6.85774e-05	3.08796
ENSMUSG00000060657	Marf1	253.66	0.744541	0.173163	4.29964	1.71074e-05	0.00121747	2.16999
ENSMUSG00000062127	Cttnbp2nl	488.323	0.753109	0.132246	5.69476	1.23548e-08	2.49892e-06	4.2191
ENSMUSG00000062825	Actg1	233.154	0.757588	0.178187	4.25164	2.12208e-05	0.00146171	2.14787
ENSMUSG00000062901	Klhl24	934.901	0.767833	0.0980628	7.83001	4.87815e-15	4.68668e-12	8.69889
ENSMUSG00000063450	Syne2	189.179	0.774554	0.188508	4.10887	3.976e-05	0.00250488	2.01478
ENSMUSG00000063760	Rnf217	132.161	0.775389	0.216905	3.57479	0.000350506	0.0124587	1.47675
ENSMUSG00000064147	Rab44	209.998	0.776461	0.220558	3.52045	0.000430822	0.0147169	1.42262
ENSMUSG00000066800	Rnasel	322.846	0.782148	0.142863	5.4748	4.37997e-08	7.16265e-06	4.02409
ENSMUSG00000068036	Afdn	206.609	0.790117	0.201859	3.91421	9.07014e-05	0.00478542	1.83314
ENSMUSG00000069874	Irgm2	238.962	0.798873	0.207007	3.85917	0.000113773	0.00575303	1.78956
ENSMUSG00000070605	Zfp992	104.561	0.835109	0.241482	3.45826	0.000543678	0.0175576	1.46606
ENSMUSG00000071054	Safb	92.9325	0.837127	0.258493	3.23849	0.00120163	0.0312018	1.26056
ENSMUSG00000071076	Jund	106.369	0.837625	0.255539	3.27788	0.0010459	0.0278158	1.3031
ENSMUSG00000071203	Naip5	1088.19	0.839527	0.0983569	8.53551	1.39533e-17	1.78742e-14	11.5416
ENSMUSG00000072501	Phf20l1	110.099	0.840629	0.232245	3.61957	0.000295091	0.0109568	1.6479
ENSMUSG00000072620	Slfn2	299.08	0.844359	0.147124	5.7391	9.51807e-09	2.03211e-06	4.80614
ENSMUSG00000073421	H2-Ab1	202.988	0.862056	0.179006	4.81578	1.46624e-06	0.00015229	3.29075
ENSMUSG00000073468	Sft2d1	153.105	0.916258	0.239399	3.82733	0.000129539	0.00614361	2.02638
ENSMUSG00000074151	Nlrc5	99.1737	0.930865	0.246227	3.78052	0.000156502	0.00695303	2.00865
ENSMUSG00000074398	Gm15441	212.224	0.943886	0.19539	4.83078	1.36e-06	0.000147225	3.61699
ENSMUSG00000075705	Msrb1	220.698	0.961363	0.22616	4.25081	2.12999e-05	0.00146171	2.7256
ENSMUSG00000078429	Ctdsp2	377.318	0.996517	0.13657	7.29675	2.94791e-13	2.05979e-10	9.65244
ENSMUSG00000078652	Psme3	98.106	1.02076	0.283848	3.59614	0.000322976	0.0117649	1.96946
ENSMUSG00000080242	Atp6v0c-ps2	88.2816	1.03395	0.306961	3.36833	0.000756248	0.0221852	1.71008
ENSMUSG00000085795	Zfp703	89.617	1.07895	0.326817	3.3014	0.000962044	0.0261282	1.70787
ENSMUSG00000086503	Xist	1192.65	1.12673	0.0938958	11.9998	3.56192e-33	1.36885e-29	32.5215
ENSMUSG00000087478	4930506C21Rik	208.431	1.15666	0.187081	6.18267	6.3027e-10	2.01844e-07	7.74382
ENSMUSG00000095041	AC149090.1	103.656	1.19501	0.264003	4.52651	5.99665e-06	0.000501344	3.94337
ENSMUSG00000097262	4933416M07Rik	1217.78	1.32491	0.103266	12.8301	1.11203e-37	8.54709e-34	43.8123
ENSMUSG00000097432		268.047	1.92957	0.174636	11.0491	2.21428e-28	5.67299e-25	46.7848
ENSMUSG00000097634	Gm26827	148.682	2.28359	0.237091	9.63168	5.87589e-22	1.12905e-18	40.9842
ENSMUSG00000097815	Gm26809	112.976	4.25307	0.8072	5.26891	1.37234e-07	2.10956e-05	19.8865
ENSMUSG00000100113	Gm28592	202.732	7.50464	1.80417	4.15961	3.18787e-05	0.00211224	20.0768
ENSMUSG00000102349	Gm37376	130.843	10.8819	1.19559	9.10169	8.8939e-20	1.36717e-16	172.633
